# Supplementary material for: ﻿Reinstatement of Hellwigia Warb. (Zingiberaceae) and its molecular and morphological delimitation
Source: PhytoKeys. 2025 Aug 22;261:233–73. doi: 10.3897/phytokeys.261.151948 (PMC12397768; doi:10.3897/phytokeys.261.151948)
Supplement: XML Treatment for Hellwigia womersleyi [file phytokeys.261.151948-treatment77.xml]

<!DOCTYPE tp:taxon-treatment
  PUBLIC "-//TaxonX//DTD Taxonomic Treatment Publishing DTD v0 20100105//EN" "tax-treatment-NSO.dtd">
<tp:taxon-treatment xmlns:tp="http://www.plazi.org/taxpub"><tp:treatment-meta><kwd-group><label>Taxon classification</label><kwd>
                <named-content content-type="kingdom">Plantae</named-content>
              </kwd><kwd>
                <named-content content-type="order">Zingiberales</named-content>
              </kwd><kwd>
                <named-content content-type="family">Zingiberaceae</named-content>
              </kwd></kwd-group><mixed-citation publication-type="journal"><person-group><name><surname>Senjaya</surname><given-names>Seni Kurnia</given-names></name><name><surname>Poulsen</surname><given-names>Axel Dalberg</given-names></name><name><surname>Ardiyani</surname><given-names>Marlina</given-names></name><name><surname>Cronk</surname><given-names>Quentin C.B.</given-names></name></person-group><article-title>﻿Reinstatement of <italic><tp:taxon-name><tp:taxon-name-part taxon-name-part-type="genus" reg="Hellwigia">Hellwigia</tp:taxon-name-part></tp:taxon-name></italic> Warb. (<tp:taxon-name><tp:taxon-name-part taxon-name-part-type="family">Zingiberaceae</tp:taxon-name-part></tp:taxon-name>) and its molecular and morphological delimitation</article-title><source>PhytoKeys</source><day>22</day><month>08</month><year>2025</year><volume>261</volume><fpage>233</fpage><lpage>273</lpage><pub-id pub-id-type="doi">10.3897/phytokeys.261.151948</pub-id></mixed-citation></tp:treatment-meta><tp:nomenclature><label>﻿</label><tp:taxon-name><object-id xmlns:xlink="http://www.w3.org/1999/xlink" content-type="arpha" xlink:type="simple">92632AB7-29EC-5C7A-8F02-626C4138E4B1</object-id>
              <tp:taxon-name-part taxon-name-part-type="genus" reg="Hellwigia">Hellwigia</tp:taxon-name-part>
              <tp:taxon-name-part taxon-name-part-type="species" reg="womersleyi">womersleyi</tp:taxon-name-part>
              <object-id xmlns:xlink="http://www.w3.org/1999/xlink" content-type="ipni" xlink:type="simple">urn:lsid:ipni.org:names:77367838-1</object-id>
            </tp:taxon-name><tp:taxon-authority>(R.M.Sm.) Senjaya &amp; A.D.Poulsen</tp:taxon-authority><tp:taxon-status xmlns:xlink="http://www.w3.org/1999/xlink" xlink:type="simple">comb. nov.</tp:taxon-status><tp:nomenclature-citation-list><tp:nomenclature-citation><tp:taxon-name>
                  <tp:taxon-name-part taxon-name-part-type="genus" reg="Alpinia">Alpinia</tp:taxon-name-part> <tp:taxon-name-part taxon-name-part-type="species" reg="womersleyi">womersleyi</tp:taxon-name-part></tp:taxon-name><comment>R.M.Sm., Notes Roy. Bot. Gard. Edinburgh 36: 285 1978 (Basionym). Type: Papua New Guinea, Western Highlands, J.S. Womersley, J. Vandenburg &amp; M. Galore NGF 37268 (holotype: LAE! [Sheet No. 105424]; isotypes: E! [E00149575, E00275010], L! [L 0428398]).</comment></tp:nomenclature-citation></tp:nomenclature-citation-list></tp:nomenclature></tp:taxon-treatment>
