# Supplementary material for: ﻿Reinstatement of Hellwigia Warb. (Zingiberaceae) and its molecular and morphological delimitation
Source: PhytoKeys. 2025 Aug 22;261:233–73. doi: 10.3897/phytokeys.261.151948 (PMC12397768; doi:10.3897/phytokeys.261.151948)
Supplement: Supplementary material 1 — Occurrence data for voucher specimens [file phytokeys-261-233_article-151948__-s001.csv]

No	Taxa	Coll.number	Country	Province/State	Locality	Latitude	Longitude	Altitude	Herbarium	ITS	Subclade
1	Alpinia acuminata RM.Sm.	Gilli 440	Papua New Guinea	Western Highlands Province		-5.28333	143.76667	3100	W	No	ND
2	Alpinia aenea Burtt & Smith	Sands 595	Indonesia	South Sulawesi	Enrekang District, Mt. Latimojong, c. 4.5 km W of Bunte Tjejeng and c. 3 km SE of Rantelemo village	-3.392723	120.024935	1500	K	No	I
3	Alpinia aenea Burtt & Smith	Poulsen & al. 2769	Indonesia	South Sulawesi	Karangan towards Rontemario	-3.417944444	119.9916944	1500	AAU, BO, CEB, E	Yes	I
4	Alpinia albipurpurea (P.Royen) R.M.Sm.	van Balgooy 583	Papua New Guinea	Madang	Pindunde valley, above Kombugomambuno	-5.75	145.0833333	3350	L, K	No	IV
5	Alpinia albipurpurea (P.Royen) R.M.Sm.	Poulsen & al. 3018	Papua New Guinea	Chimbu Province	Chimbu Province. Slopes of Mt. Wilhelm, Wonn.	-5.813444444	145.0823056	2900	E, LAE, SING	Yes	IV
6	Alpinia arfakensis K.Schum.	Beccari s.n.	Indonesia	West Papua	Mt. Arfak and Hatam	-1.061838	133.952966		FI	No	ND
7	Alpinia athroantha Val.	Poulsen et al. 3072	Papua New Guinea	Sandaun Province	Nuku District, trail from Sibilanga to Aitape, slope of Mt. Halong	-3.393416667	142.4995833	750	LAE, E	No	IV
8	Alpinia biakensis RM.Sm.	Konsterman & Soegeng 882	Indonesia	Papua	Biak Island, near Barieri	-0.985812	135.883028	32	L	No	ND
9	Alpinia bodenii RM.Sm.	C.B. Kloss s.n.	Indonesia	Papua	Southwest New Guinea, Wollaston expedition, Camp Via	-4.265044	137.198767		K	No	III
10	Alpinia cf. bodenii RM.Sm.	Poulsen & al. 3095	Papua New Guinea	Sandaun Province	Telefomin District	-5.115277778	141.67175	1950	E, LAE	Yes	III
11	Alpinia boia Seem.	MacKee, H.S. 2782	Fiji	Serua Province	Serua Prov., vicinity of ndeumba	-18.225239	178.179864	50	E, US	Yes	IS
12	Alpinia boia Seem.	AC Smith 4782	Fiji		Mba [formerly Tholo North], Western Slopes of Mt Nanggaranambuluta [lomalangi], east of Nandarivatu.	-17.618441	178.005727	1000-1100	US	No	IS
13	Alpinia carolinensis Koidz.	Koidzumi sn	Micronesia		Ponape island	6.909248	158.218762		TI	No	III
14	Alpinia carolinensis Koidz.	JE Canfield 441	Palau	Airai	NE Airai, SE Babeldaob, Ngesuas, along mangrove channel into Nggasang Bay	7.38375	134.5875	15	US	No	III
15	Alpinia carolinensis Koidz.	Fosberg, FR 58381	Federated States of Micronesia		near Meilap, west coast 1-1.5 miles N. of Palang	6.892222	158.144687		US	No	III
16	Alpinia calycodes K.Schum.	Poulsen et al. 2691	Indonesia	West Papua	West Papua. Kali Kasi, c. 60 km W of Manokwari	-0.795556	133.899167	50	AAU, BO, SING, E	No	III
17	Alpinia calycodes K.Schum.	Baker 1051	Indonesia	West Papua	Wandammen Peninsula, Wasior, Manokwari; Kowi, near Wondiwoi village, 9 km S of Wasior	-2.8	134.53	450	A, BO, E, K, KEP, L, MAN	Yes	III
18	Alpinia carinata Val.	Versteeg 1271	Indonesia	Papua	1st South New Guinea Expedition, Southwest Papua, a way to Mt. Helwig (Trikora)	-4.668178	138.700178	30-150	BO	No	III
19	Alpinia carinata Val.	Poulsen & al. 3015	Papua New Guinea	Sandaun Province	Amanab	-3.307611111	141.4035278	260	E	Yes	III
20	Alpinia cf. celebica Ridl.	Senjaya & al. 36	Indonesia	Central Sulawesi	Poso, Tentena. Side road of Tentena-Bada	-1.79477	120.48501	1373	BO, CEB, UBC	Yes	I
21	Alpinia chaunocolea K.Schum.	Poulsen et al. 2695	Indonesia	West Papua	West Papua. Just above Kg. Dueibey. Road to Minyambou, 28 km SW of Manokwari	-1.046111	133.899167	1175	BO, E	No	ND
22	Alpinia coeruleoviridis K.Schum.	Poulsen & al. 2652	Indonesia	Central Sulawesi	Lore Lindu NP, Gununng Nokilalaki, C. Sulawesi	-1.218055556	120.15	1475	AAU, BO, E	Yes	I
23	Alpinia coeruleoviridis K.Schum.	Poulsen & al. 2659	Indonesia	Central Sulawesi	Lore Lindu NP, Gununng Nokilalaki, C. Sulawesi	-1.243055556	120.1522222	1875	AAU, BO, E	Yes	I
24	Alpinia coeruleoviridis K.Schum.	Senjaya & al. 33	Indonesia	Central Sulawesi	Poso, Tentena. Side road of Tentena-Bada	-1.79941	120.44521	1751	BO, CEB	Yes	I
25	Alpinia coeruleoviridis K.Schum.	Senjaya & al. 40	Indonesia	Central Sulawesi	Poso, Tentena	-1.79683	120.44348	1766	BO, CEB	Yes	I
26	Alpinia coeruleoviridis K.Schum.	Senjaya & al. 43	Indonesia	Central Sulawesi	Poso, Tentena	-1.801	120.44278	1880	BO, CEB	Yes	I
27	Alpinia cf. coeruleoviridis K.Schum.	SuLbar 68	Indonesia	West Sulawesi	Mamasa, Gandang Dewata	-2.876333333	119.3855833	1905	BO	Yes	I
28	Alpinia cf. coeruleoviridis K.Schum.	SuLbar 77	Indonesia	West Sulawesi	Mamasa, Gandang Dewata	-2.88075	119.3824722	1640	BO	Yes	I
29	Alpinia conferta Burtt & Smith	EJH Corner 107	Papua New Guinea	Guadalcanal Province	Upper camp, Popomanasiu	-9.7004	160.06317	1676	K	No	ND
30	Alpinia conglomerata R.M.Sm.	van Royen 18154	Papua New Guinea	Eastern Highlands Province	Confluent Warapuri and Kori Rivers, Wahgi-Jimmy Divide, N. of Nondugl, Minj sub-district, Eastern Highlands	-6.166666667	144.8333333	2194	LAE, L, BRI, E	No	ND
31	Alpinia cylindrocephala K.Schum.	Newman & al. 60	Indonesia	Gorontalo	Gunung Gambuta, Gorontalo	0.667	123.35	1300	BO, E	Yes	IS
32	Alpinia domatifera Val.	Poulsen et al. 2694	Indonesia	West Papua	Just above Kg. Dueibey. Road to Minyambou, 28 km SW of Manokwari	-1.046111	133.899167	1175	AAU, BO, E	No	III
33	Alpinia eremochlamys K.Schum.	Poulsen & al. 2607	Indonesia	North Sulawesi	Gunung Lokon, N. Sulawesi; 1 km N. of Kampung Kayawu	1.341666667	124.8011111	880	AAU, BO, CEB, E, SING	Yes	IS
34	Alpinia eremochlamys K.Schum.	Poulsen & al. 2614	Indonesia	North Sulawesi	Gunung Mahawu, N. Sulawesi Province	1.3425	124.8711111	1250	BO, E	Yes	IS
35	Alpinia eremochlamys K.Schum.	Poulsen & al. 2623	Indonesia	North Sulawesi	Gunung Masarang, N. Sulawesi	1.325555556	124.8669444	1050	AAU, BO, E, SING	Yes	IS
36	Alpinia eremochlamys K.Schum.	Poulsen & al. 2821	Indonesia	North Sulawesi	Gunung Lolombulan, N. Sulawesi	1.08325	124.4293056	850	BO, E	Yes	IS
37	Alpinia cf. eremochlamys K.Schum.	Senjaya & al. 52	Indonesia	Central Sulawesi	Poso, Pamona Pusalemba, Saluopa waterfall	-1.75534	120.52973	769	BO, CEB	Yes	IS
38	Alpinia cf. eremochlamys K.Schum.	Poulsen & al. 2792	Indonesia	Southeast Sulawesi	Boroboro range, N of Wolasi, 16 km S of Kendari, SE Sulawesi	-4.154055556	122.4939444	180	AAU, BO, E	Yes	IS
39	Alpinia euastra K.Schum.	Beccari 348	Indonesia	West Papua	Mt. Arfak	-1.084613	133.976846		FI	No	III
40	Alpinia euastra K.Schum.	Poulsen & al. 3076	Papua New Guinea	Sandaun Province	Nuku District., trail from Sibilanga to Aitape, slope of Mt. Halong	-3.674015	142.485644		E, LAE	Yes	III
41	Alpinia flagellaris (Ridl.) Loes.	C.B. Kloss s.n.	Indonesia	Papua	Camp Vib, Southwest New Guinea, Wollaston expedition	-4.230219	137.185387	1188	BM, K	No	III
42	Alpinia flagellaris (Ridl.) Loes.	C.B. Kloss s.n.	Indonesia	Papua	Camp III, Southwest New Guinea, Wollaston expedition	-4.443561	137.250653	762	BM	No	III
43	Alpinia flagellaris (Ridl.) Loes.	Poulsen & al. 3090	Papua New Guinea	Sandaun Province	Telefomin District, Sandaun	-5.113194444	141.6588889	1675	E, LAE	Yes	III
44	Alpinia gigantea Blume	Ardiyana & al. 222	Indonesia	North Maluku	Ternate, Gamalama Mt.	0.796027778	127.3457778	992	BO	Yes	I
45	Alpinia glacicaerulea RM.Sm.	van Balgooy 3194	Indonesia	Central Sulawesi	Mt. Roro Katimbou West slope	-1.23827	120.33046	2000	L, BO, A, E	No	ND
46	Alpinia gracillima Val.	von Romer 763	Indonesia	Papua	Southwest Papua, a way to Mt. Helwig (Trikora)	-4.306641	138.650406		BO	No	ND
47	Alpinia hagena RM.Sm.	Stevens NGF 50267	Papua New Guinea	Western Highlands Province	Mt. Hagen, Hagen Sub-District	-5.583333333	144.0833333	2895	E	No	ND
48	Alpinia himantoglossa Ridl.	C.B. Kloss s.n.	Indonesia	Papua	Camp VIb, Southwest New Guinea, Wollaston expedition	-4.230219	137.185387	1188	BM	No	ND
49	Alpinia himantoglossa Ridl.	C.B. Kloss s.n.	Indonesia	Papua	Camp VIb, Southwest New Guinea, Wollaston expedition	-4.230219	137.185387	1188	K	No	ND
50	Alpinia horneana K.Schum.	Horne s.n.	Fiji	Fiji		-17.941428	177.787782		K	No	ND
51	Alpinia inaequalis (Ridl.) Loes.	C.B. Kloss s.n.	Indonesia	Papua	Camp VIb, Southwest New Guinea, Wollaston expedition	-4.230219	137.185387	1188	K, E	No	ND
52	Alpinia juliformis (Ridl.) RM.Sm.	C.B. Kloss s.n.	Indonesia	Papua	Camp VIa, Southwest New Guinea, Wollaston expedition	-4.265044	137.198767	945	BM, K	No	III
53	Alpinia cf. juliformis (Ridl.) RM.Sm.	Poulsen & al. 3089	Papua New Guinea	Sandaun Province	Telefomin District	-5.113194444	141.6589722	1675	E	Yes	III
54	Alpinia kiungensis RM.Sm.	Sterimann & Lelean NGF 34126	Papua New Guinea	Western Province	Kiunga sub-district, western district	-6.166666667	141.3333333	25	E	No	ND
55	Alpinia klosii (Ridl.) R.M.Sm.	C.B. Kloss s.n.	Indonesia	Papua	Camp III, Southwest New Guinea, Wollaston expedition	-4.443561	137.250653	762	BM	No	ND
56	Alpinia laxisecunda B.L.Burtt & R.M.Sm.	Poulsen & al. 2482	Solomon Islands	Makira-Ulawa Province	Manigawaro, near highest point of Makira: Baranaigasi, Makira Island	-10.56666667	161.8166667	850	BSIP, E	Yes	II
57	Alpinia leptostachya Val.	Poulsen & al. 3075	Papua New Guinea	Sandaun Province	Nuku District, trail form Sibilanga to Aitape, slopes of Mt. Halong	-3.392611111	142.4996389	800	E, LAE	Yes	III
58	Alpinia maxii R.M.Sm.	Poulsen & Firdaus 2656	Indonesia	Central Sulawesi	Lore Lindu NP, Gununng Nokilalaki, C. Sulawesi	-1.218055556	120.15	2350	BO, E	Yes	I
59	Alpinia monopleura K.Schum	Poulsen & al. 2606	Indonesia	North Sulawesi	Gunung Lokon, c. 1 km N of Kampung Kayawu	1.329166667	124.8038889	800	BO, E	Yes	I
60	Alpinia monopleura K.Schum	Poulsen & al. 2611	Indonesia	North Sulawesi	Base of Gunung Mahawu, Kinilo at old road between Tomohon and Manado	1.371666667	124.8369444	700	BO, E	Yes	I
61	Alpinia monopleura K.Schum	Poulsen & al. 2617	Indonesia	North Sulawesi	Gunung Mahawu, N. Sulawesi Province	1.345	124.8697222	1300	BO, E	Yes	I
62	Alpinia monopleura K.Schum.	Poulsen & al. 2818	Indonesia	North Sulawesi	Gunung Lolombulan, N. Sulawesi	1.083888889	124.4250278	725	BO, E	Yes	I
63	Alpinia monopleura K.Schum.	Poulsen & al. 2787	Indonesia	Southeast Sulawesi	Desa Tanea, South Konawe, SE Sulawesi	-4.143388889	122.5027222	150	AAU, BO, E	Yes	I
64	Alpinia monopleura K.Schum.	Poulsen & al. 2759	Indonesia	South Sulawesi	S. Sulawesi	-2.25775	120.7932222	1325	BO, E	Yes	I
65	Alpinia monopleura K.Schum	Poulsen & al. 2764	Indonesia	South Sulawesi	Bantimurung NP, S. Sulawesi	-5.059055556	119.7177222	800	BO, E	Yes	I
66	Alpinia cf. monopleura K.Schum.	Senjaya & al. 29	Indonesia	Central Sulawesi	Poso, Tentena	-1.79022	120.50976	962	BO, CEB	Yes	I
67	Alpinia cf. monopleura K.Schum.	Senjaya & al. 30	Indonesia	Central Sulawesi	Poso, Tentena	-1.79022	120.50975	968	BO, CEB	Yes	I
68	Alpinia multispica (Ridl.) Loes.	C.B. Kloss s.n.	Indonesia	Papua	Camp VIb, Southwest New Guinea, Wollaston expedition	-4.230219	137.185387	1188	BM	No	ND
69	Alpinia musifolia Ridl.	Docot & al. 0153	Philippines	Negros Oriental	Sibulan, Barangay Enrique Villanueva, Cuernos de Negros Mts, near lake Balinsasayao	9.357361	123.181167	868	FEUH, USTH	No	II
70	Alpinia nidus-vespae A. & J. Raynal	J. Raynal RSNH 16379	Vanuatu	Sanma Province	Santo, Mt. Tabwemasana, W side of the Wousi pass	-14.92912	166.78691	1320	P, E, L	No	ND
71	Alpinia novae-hiberniae B.L.Burtt & R.M.Sm.	Poulsen & al. 2557	Papua New Guinea	West New Britain Province	Whiteman range, W New Britain	-5.966666667	150.5333333	900	LAE, E	Yes	II
72	Alpinia novae-hiberniae B.L.Burtt & R.M.Sm.	Poulsen et al. 2524	Papua New Guinea	Manus Province	Manus Province, Manus Island, Nohang village	-2.166667	147.15	150	LAE, E, AAU, SING	Yes	II
73	Alpinia nutans (L.) Roscoe	QC232A1	Indonesia	North Maluku	Fairchild Botanical Garden, specimen from Halmahera	0.526907	127.938639		UBC, MO	Yes	III
74	Alpinia nutans (L.) Roscoe	C.B. Robinson s.n.	Indonesia	Maluku	Ambon	-3.655826	128.0872		BO	No	III
75	Alpinia nutans (L.) Roscoe	Ardiyani 203	Indonesia	North Maluku	Maliaro	0.819444444	127.3591111	385	BO	No	III
76	Alpinia odontonema K.Schum.	Poulsen et al. 2714	Papua New Guinea	Madang Province	Simbai, Tulum Mt., Nuguntzee	-5.281389	144.518889	2250	E, LAE	No	ND
77	Alpinia oligantha Val.	Poulsen et al. 3074	Papua New Guinea	Sandaun Province	Nuku District, trail from Sibilanga to Aitape, slopes of Mt. Halong	-3.374537	142.445718		E	Yes	III
78	Alpinia sp. 13	Poulsen & al. 2772	Indonesia	South Sulawesi	NE of Karangan along trail towards Rontemario	-3.413	120.001	1900	BO, E, SING	No	I
79	Alpinia porphyrea RM.Sm.	C. Kalkman 6262	Indonesia	West Papua	Beriat, South Sorong (~12 km S. of Teminaboean)	-1.655144	132.147381		L, E	No	ND
80	Alpinia porphyrocarpa Ridl.	C.B. Kloss s.n.	Indonesia	Papua	Canoe Camp, Southwest New Guinea, Wollaston expedition	-4.5041667	137.3433	45	K, E	No	III
81	Alpinia cf. porphyrocarpa Ridl.	Poulsen & al. 3001	Papua New Guinea	Sandaun Province	Amanab	-3.307472222	141.4040278	230	E	Yes	III
82	Alpinia pulchra (Warb.) K.Schum.	Poulsen & al. 2904	Papua New Guinea	Morobe Province	Wagau	-6.858055556	146.8097222	1300	E	Yes	IV
83	Alpinia pulchra (Warb.) K.Schum.	Poulsen 2468	Solomon Islands	Guadalcanal Province	Guadalcanal, c. 7 km E of Honiara	-9.483333333	159.9833333	300	BSIP, E	Yes	IV
84	Alpinia regia K.Heyne ex R.M.Sm.	Ardiyana & al. 220	Indonesia	North Maluku	Mt. Gamalama, Ternate	0.804555556	127.3541389	1003	BO	Yes	I
85	Alpinia rigida Ridl.	C.B. Kloss s.n.	Indonesia	Papua	Camp VIa, Southwest New Guinea, Wollaston expedition	-4.265044	137.198767	1000	BM	No	ND
86	Alpinia sandsii Rm.Sm.	Poulsen & al. 2778	Indonesia	South Sulawesi	trail from Karangan to Rontemario, S Sulawesi	-3.402166667	120.0181944	2575	AAU, BO, CEB, E, L, SING	Yes	I
87	Alpinia sandsii R.M.Sm.	Senjaya & al. 41	Indonesia	Central Sulawesi	Poso, Tentena	-1.79941	120.44521	1751	BO, CEB	Yes	I
88	Alpinia singuliflora R.M.Sm.	J. Croft et al. LAE 60850	Papua New Guinea	Southern Highlands Province	Creek North Onim hill, S. slope of Mt. Giluwe, Southern Highlands District, Subdistrict Mendi	-6.166666667	143.9833333	2100	E	No	ND
89	Alpinia salomonensis Burtt & Smith	Corner 143	Solomon Islands	Guadalcanal Province	Popomanasiu, Guadalcanal	-9.7004	160.06317	900	K, E	No	II
90	Alpinia cf. salomonensis Burtt & Smith	Poulsen & al. 2581	Papua New Guinea	Autonomous Region of Bougainville	Bougainville island, trail from Togarau village to Mt. Balbi	-5.95	155.0666667	830	LAE, E	Yes	II
91	Alpinia cf. salomonensis Burtt & RM.Sm.	Poulsen et al. 2501	Solomon Islands	Western Province	Kolombangara. Rauo ridge c. 7 km SW of Puitete	-7.933333	157.1	1150	BSIP, E, AAU	Yes	II
92	Alpinia stenobracteolata R.M.Sm.	A.N. Millar NGF 37800	Papua New Guinea	Chimbu Province	Korongl River, Kerowagi Sub-district	-5.833333333	144.8333333	1828	A, E	No	ND
93	Alpinia stenobracteolata RM.Sm.	Poulsen et al. 2708	Papua New Guinea	Madang	Madang Province, Simbai, Tulum Mt.	-5.281389	144.518889	2200	AAU, E, LAE	No	ND
94	Alpinia strobilaceae K.Schum.	Kloss s.n.	Indonesia	Papua	Canoe Camp, Southwest New Guinea, Wollaston expedition	-4.5041667	137.3433	45	BM, K	No	ND
95	Alpinia superba (Ridl.) Loes.	Kloss s.n.	Indonesia	Papua	Camp Vib, Southwest New Guinea, Wollaston expedition	-4.230219	137.185387	1188	K, BM, E	No	III
96	Alpinia superba (Ridl.) Loes.	Poulsen et al. 3088	Papua New Guinea	Sandaun Province	Telefomin District	-5.114444444	141.6563333	1630	E	Yes	III
97	Alpinia tristachya (Ridl.) Loes.	Kloss s.n.	Indonesia	Papua	Camp VIa, Southwest New Guinea, Wollaston expedition	-4.265044	137.198767	945	BM, K, E	No	ND
98	Alpinia unilateralis Burtt & Smith	EJH Corner 106	Papua New Guinea	Guadalcanal Province	Upper camp, Popomanasiu	-9.7004	160.06317	1737	K, L	No	ND
99	Alpinia valetoniana Loes.	Branderhorst 365	Indonesia	Papua	Alkmaar Camp, 2nd South New Guinea Exp, a way to Wilhelm peak (Mt. Trikora)	-4.671828	138.715989		L, BO	No	ND
100	Alpinia velveta R.M.Sm.	LJ Brass 30553	Papua New Guinea	Eastern Highlands Province	Mt. Wilhelm, east slopes	-5.794395	145.066516	3000	A, L, LAE	No	ND
101	Alpinia vitiensis Seemann	Seemann 621	Fiji	Fiji	Somosomo, Taveuni	-16.780351	-179.972533		A, BM, K	No	ND
102	Alpinia vulcanica Elm.	Elmer 16168	Philippines	Sorsogon	Luzon Island, Mt. Bulusan	12.750857	124.070861		A, BO	No	II
103	Alpinia vulcanica Elm.	Docot et al. 0201	Philippines	Sorsogon	Casiguran, Barangay Inalgadian, Mt Bulusan	12.780694	124.061417	966	FEUH	No	II
104	Alpinia werneri Lauterb. ex. Val.	R. Schlechter 17654	Papua New Guinea	Eastern Highlands Province	Kami-Gebirge	-6.28417	145.42377	1000	K	No	ND
105	Alpinia womersleyi R.M.Sm.	Womersley NGF 37268	Papua New Guinea	Western Highlands Province	Kopiago, Kopiago Sub-district	-5.366666667	142.55	1310	LAE, E, L	No	ND
106	Alpinia dekockii Val.	de Kock 17	Indonesia	Papua	Mount Goliath [Peak Yamin, Jayawijaya Mountains]	-4.638	140.081		BO	No	ND
107	Alpinia orientalis Docot & Banag	Docot & al. 88	Philippines	Mindanao	Mindanao, Davao Oriental, San Isidro, Barangay La Union, Sitio Tumalite, Mount Hamiguitan	6.739556	126.181639	1100	PNH, E, FEUH, NY, USTH	No	II
108	Alpinia parksii (Gillespie) A.C.Smith	Smith AC 7332	Fiji		Ovalau, hills E of Lovoni Valley	-17.690971	178.78928	30�50	US	No	ND
109	Alpinia parksii (Gillespie) A.C.Smith	Degener O 14043	Fiji	Northern Division	Vatunivuamonde mt, thakaundrove, savu savu bay region	-16.424417	179.283125	400	US	No	ND
110	Alpinia sp. 12	Senjaya & al. 27	Indonesia	Central Sulawesi	Poso, Tentena	-1.79322	120.51158	919	BO, CEB	Yes	I
111	Alpinia sp. 12	Senjaya & al. 28	Indonesia	Central Sulawesi	Poso, Tentena	-1.793	120.511	942	BO, CEB	Yes	I
112	Alpinia sp. 12	Poulsen & al. 2758	Indonesia	South Sulawesi	S. Sulawesi	-2.266944444	120.7826944	1275	BO, E	Yes	I
113	Alpinia sp. 12	Poulsen & al. 2674	Indonesia	Central Sulawesi	Kebun Kopi, 20 km NE of Palu	-0.7275	120.0255556	825	AAU, BO, E	Yes	I
114	Alpinia sp. 7	Poulsen & al. 2786	Indonesia	South Sulawesi	trail between Parambintolo village and Lompobatang, camp 2, S Sulawesi	-5.385055556	119.9224722	1850	AAU, BO, CEB, E, L, SING	Yes	IS
115	Alpinia sp. 8	Poulsen & al. 2783	Indonesia	South Sulawesi	Parambintolo village, S. Sulawesi	-5.400555556	119.9131667	1500	AAU, BO, CEB, E, SING	Yes	IS
116	Alpinia sp. 8	Argent & al. 0016	Indonesia	South Sulawesi	S. of G. Lompobatang, above desa Bonto Lojang, Bantaeng	-5.4	119.9333333	850	E	Yes	IS
117	Alpinia sp. 10	Senjaya & al. 34	Indonesia	Central Sulawesi	Poso, Tentena	-1.79941	120.44521		BO, CEB	Yes	I
118	Alpinia sp. 10	Senjaya & al. 37	Indonesia	Central Sulawesi	Poso, Tentena	-1.80184	120.47281		BO, CEB	Yes	I
119	Alpinia sp. 11	Ardiyana & al. 603	Indonesia	West Nusa Tenggara	Near Pos III, Mt Rinjani National Park, Lombok,	-8.362111111	116.3965278	1921	BO	Yes	IS
120	Alpinia sp. 11	Ardiyana & al. 604	Indonesia	West Nusa Tenggara	Rinjani, Poesoek pass	-8.364638889	116.39825	2030	BO	Yes	IS
121	Alpinia aff. sandsii R.M.Sm.	Senjaya & al. 32	Indonesia	Central Sulawesi	Poso, Tentena	-1.798991	120.454521	1840	BO, CEB	Yes	I
122	Alpinia aff. sandsii R.M.Sm.	Senjaya & al. 45	Indonesia	Central Sulawesi	Poso, Tentena	-1.79941	120.44521	1751	BO, CEB	Yes	I
123	Alpinia aff. sandsii R.M.Sm.	Senjaya & al. 49	Indonesia	Central Sulawesi	Poso, Tentena	-1.78946	120.47872	1516	BO, CEB	Yes	I
124	Alpinia aff. sandsii R.M.Sm.	Poulsen & Aswin Lemba 2663	Indonesia	Central Sulawesi	Lore Lindu NP, Gununng Nokilalaki, C. Sulawesi	-1.218055556	120.15	2350	BO, E	Yes	I
125	Alpinia aff. sandsii R.M.Sm.	Poulsen & Aswin Lemba 2662	Indonesia	Central Sulawesi	Lore Lindu NP, Gununng Nokilalaki, C. Sulawesi	-1.218055556	120.15	2350	BO, E	Yes	I
126	Alpinia aff. sandsii R.M.Sm.	Poulsen & al. 2777	Indonesia	South Sulawesi	trail from Karangan to Rontemario, S Sulawesi	-3.403333333	120.0168056	2475	AAU, BO, CEB, E, SING	Yes	I
127	Alpinia sp. 3	Poulsen & al. 2650	Indonesia	Central Sulawesi	Lore Lindu NP, Gununng Nokilalaki, C. Sulawesi	-1.218055556	120.15	1125	BO, E	Yes	I
128	Alpinia sp. 4	Poulsen & al. 2773	Indonesia	South Sulawesi	NE of Karangan, along trail towards Rantemario, S. Sulawesi	-3.409055556	120.0069167	1900	AAU, BO, CEB, E, SING	Yes	I
129	Alpinia sp. 5	Poulsen & al. 2639	Indonesia	Central Sulawesi	Road from Palu to Wuasa, 25 km SE Palu	-1.1175	119.9938889	750	BO, E	Yes	I
130	Alpinia sp. 5	Senjaya & al. 60	Indonesia	Central Sulawesi	Kebun Kopi, road from Palu to Parigi	-0.722	119.98	740	BO, CEB	Yes	I
131	Alpinia sp. 2	Poulsen & al. 2780	Indonesia	South Sulawesi	S. Sulawesi	-3.3985	120.0248889	2950	BO, E	Yes	I
