# Supplementary material for: ﻿Reinstatement of Hellwigia Warb. (Zingiberaceae) and its molecular and morphological delimitation
Source: PhytoKeys. 2025 Aug 22;261:233–73. doi: 10.3897/phytokeys.261.151948 (PMC12397768; doi:10.3897/phytokeys.261.151948)
Supplement: Supplementary material 2 — DNA sequence alignment matrix [file phytokeys-261-233_article-151948__-s002.fasta]

>Amomum_odontocarpum_1
-----------------------------------------------------TCA--TTGTT--GAGAGAG-CAT-----CGAAT--GATGGATG----TTGTG--AATATGTCAACCT-----GCC-CTTTCTTG--CCCC-AT----GTTGGCGGGCAATTGACTGT-AGC-TCGGTGCGATCAGCACCAAGGAACAATGA---ACTTAGAAGCAGAGGG-CCCTCGA--CGTGTGC-GGGGAGCCC--TTGCG-TCGGA---GATGTGTCG-GAATCAAATGACTCTCGGCAATGGAT-------ATCTCGGCTCTTGCATCGATGAAGAACGTAGTGAAATGCGATACTTGGTGTGAATTGCAGAATCTCGTGAACCATTGAGTCTTTGAACGCAAGTTGTGCCCGAGGCCTTGTGGC--AGGGCACGCCTGCTTGGGCGTCATGGCATC-GTCGCCTTTGCT-CCTTGC--TTT--GCTG---G-TGCCAAGCGCG-AAATTG-CCTCGTGTG--CCCTC------GGGCACAGTCGGTTGAAGAGGGG--TAG--TCGGCAATCGTC--GGGAAGATGGGTGTTGGT-CGCCC-TGTGCGTGAACTG-AACATCGTCCCCGTCA---TG-TTGGGA-TGAGTCCTCAAG---AGA-CCCT--TGTGAT-TGCGG--CGCC-----ACGTG-A-----AA--GGTC-GTGTCCATCATC-AAA--TGTGGCCCCAAGTCAGGCGAGGC-CCACCCGCC-GAATTTAAGCATATAAATAAG--CGGAGGAAGAGAAACTTACGAGGATTCCCC
>Alpinia_ligulata
----------------------------------------------------------TTGTT--GAGAGAG-CAT-----TGAAC--GACGGATG--A-TTGTG--AATGTGTCAACGT--GC-CCC-TCTCGTTG--CCCC-AT----GTTGGCAGTCGATTGATCAT-AGC-TCGGTGCGATCGGCACCAAGGAACAATGA---ACTCAGAAGCAGATGGCCCCTCAG--CGTGCGC-AGAGAGGCCA-ATGCA-TCAGA---GATGCTTCA-AAATCAAATGAATC----------------------------------------------------------------------------------------------------------------------------------------------------------------------GTCGCCTTTGCT-CCTTGC--TTT--GTTG--GG-TGCCAAGCGCGGAAATTGGCCTCGTGTG--CCCTC------GGACACAGTCGGCCGAAGAGTGGG-CAA--TCGACAGTCGTC-GGGCGCGATGGGTGTTGGT-CGCCC-TGTGCGTGAACTG-AACGTCGTCCCCGTCG---TG-TCAGGT-TGAGTCCTCAAGAG-AGA-CCCTG-TGTGAT-TGCGG--CGTC-----GCATG-A-----AA-GTGCC-GTGTC---CATC-AAA-TTGT------------------------------------------------------------------------------------
>Alpinia_pulchra_Poulsen2904
-------------GTCGTAACAAGGTTTCCGTAGGTGAACCTGCGGAA--GGATCA--TTGTC--GAGAGAG-CAT-----TGAAT--GACGGATG--G-CTGTG--AATGTGTCAATGG--GC-CGC-TTTAATTG--CCCC-AT----GTTGGTGGCCGACCGATCGT-AGC-TCGGTGCGATCAGCACCAAGGAAAAATGA---ACTCGGAAGCAGAGGG-CCCTCGG--CGTGCGC-GGGGAGCCCA-ATGCG-TTGGA---GATGCCTCG-GAATCGAATGACTCTCGGCAATGGAT-------ATCTCGGCTCTTGCATCGATGAAGAACGTAGTGAAATGCGATACTTGGTGTGAATTGCAGAATCTCGTGAACCATTGAGTCTTTGAACGCAAGTTGTGCCCGAGGCCTTGTGGTCGAGGGCACGCCTGCTTGGGCGTCATGGCATC-GTCGCCTTTGCT-CCTTGC--TTT--GTGG--GG-GGCCAAGCGCGGAAATTGGCCTCGTGTG--CCCTC------GGGCACAGTCGGTTGAAGAGCGGG-TAG--TCGACAGTCGTC-GGGCGCGATGGGTGTTGGT-CGCCC-TATGCGTGAATCG-AACGTTGTGCCCGTCG---TG-TCGAAA-CGAGTCCTCAAG---AGA-TCCCG-TGCGAT-TGCGG--CGAC-----GCGTG--------A-GCGCC-GTATC---GGTC-AAA-TTGTGGCCCCAAGTCAGGCGAGGC-CCACCCGCC-GAGTTTAAGCATATC--------------------------------------
>Alpinia_albipurpurea_Poulsen3018
-GGAAGTAAAA--GTCGTAACAAGGTTTCCGTAGGTGAACCTGCGGAA--GGATCA--TTGTC--GAGAGAG-CAT-----TGAAT--GACGGATG--G-CTGTG--AATGTGTCAATGT--GC-CGC-TTTAATTG--CCCC-AT----GTTGGTGGCCGACCGATCGT-AGC-TCGGTGCGATCAGCACCAAGGAAAAATGA---ACTCGGAAGCAGAGGG-CCCTCGG--CGTGCGC-GGGGAGCCCA-ATGCG-TTGGA---GATGCCTCG-GAATCGAATGACTCTCGGCAATGGAT-------ATCTCGGCTCTTGCATCGATGAAGAACGTAGTGAAATGCGATACTTGGTGTGAATTGCAGAATCTCGTGAACCATTGAGTCTTTGAACGCAAGTTGTGCCCGAGGCCTTGTGGCCGAGGGCACGCCTGCTTGGGCGTCATGGCATC-GTCGCCTTTGCT-CCTTGC--TTT--GTGG--GG-GGCCAAGCGCGCAAATTGGCCTCGTGTG--CCCTC------GGGCACAGTCGGTTGAAGAGCGGG-TAG--TCGACAGTCGTC-GGGCGCGATGGGTGTTGGT-CGCCC-TATGCGTGAATTG-AACGTCGTCCCCGTCG---TG-TCGGAA-CGAGTCCTCAAG---AGA-TCCCG-TGCGAT-TGCGG--CGAC-----GCGTG--------A-GTGCC-GTATC---GGTC-AAA-TTGTGGCCCCAAGTCAGGCGAGGC-CCACCCGCC-GAGTTTAAGCATATC--------------------------------------
>Alpinia_pulchra_Poulsen2924
----------------------------------------------------------TTGTC--GAGAGAG-CAT-----TGAAT--GACGGATG--G-CTGTG--AATGTGTCAATGT--GC-CGC-TTTAATTG--CCCC-AT----GTTGGTGGCCGACCGATCGT-AGC-TCGGTGCGATCAGCACCAAGGAAAAATGA---ACTCGGAAGCAGAGGG-CCCTCGG--CGTGCGC-GGGGAGCCCA-ATGCG-TTGGA---GATGCCTCG-GAATCGAATGACTCTCGGCAATGGAT-------ATCTCGGCTCTTGCATCGATGAAGAACGTAGTGAAATGCGATACTTGGTGTGAATTGCAGAATCTCGTGAACCATTGAGTCTTTGAACGCAAGTTGTGCCCGAGGCCTTGTGGTCGAGGGCACGCCTGCTTGGGCGTCATKGCATC-GTCGCCTTTGCT-CCTTGC--TTT--GTGG--GG-GGCCAAGCGCGGAAATTGGCCTCGTGTG--CCCTC------GGGCACAGTCGGTTGAAGAGCGGG-TAG--TCGACAGTCGTC-GGGCGCGATGGGTGTTGGT-CGCCC-WATGCGTGAANTG-AACGTCGTCCCCGTCG---TG-TCGGAA-CGAGT-C-----------------------------------------------------------------------------------------------------------------------------------------------------------------------
>Alpinia_pulchra_Poulsen2468
---AAGTAAAA--GTCGTAACAAGGTTTCCGTAGGTGAACCTGCGGAA--GGATCA--TTGTC--GAGGGAG-CAT-----TGAAT--GACGGATG--G-CTGTG--AATGTGTCAATGT--GC-CCC-TTTAATTG--CCCC-AT----GTTGGTGGCCGACCGATCGT-AGC-TCGGTGCGATCAGCACCAAGGAAAAATGA---ACTCGGAAGCAGAGGG-CCCTCGG--CGTGCGC-GGGGAGCCCA-ATGCG-TTGGA---GATGCCTCG-GAATCAAATGACTCTCGGCAATGGAT-------ATCTCGGCTCTTGCATCGATGAAGAACGTAGTGAAATGCGATACTTGGTGTGAATTGCAGAATCTCGTGAACCATTGAGTCTTTGAACGCAAGTTGTGCCCGAGGCCTTGTGGCCGAGGGCACGCCTGCTTGGGCGTCATGGCATC-GTCGCCTTTGCT-CCTTGC--TTT--GTGG--GG-GGCCAAGCGCGGAAATTGGCCTCGTGTG--CCCTC------GGGCACAGTCGGTTGAAGAGCGGG-TAG--TCGACAGTCGTC-GGGCGCGATGGGTGTTGGT-CGCCC-TATGCGTGAATTG-AACGTCGTCCCCGTCG---TG-TCGGAA-CGAGTCCTCAAG---AGA-TCCCG-TGCGAT-TGCGG--CGAC-----GCGTG--------A-GTGCC-GTAGC---GGTC-AAA-TTGTGGCCCCATGTCAGGCGAGGC-CCACCCGCC-GAGTTTAAGCATATCAAT-----------------------------------
>Alpinia_regia_Ardiyani220
----------------------------------------------------------TTGTT--GAGAGAG-CAT-----TGAAT--TACGGATG--G-CTGTG--AATGTGTCAATGT--GC-CCC-TTTAATTG--CCCC-AT----GTTGGTGGCCGACCGATCGT-AGC-TCGGTGCGATCAGCACCAAGGAAAAATGA---ACTCAGAAGCAGAGGG-CCCTCGG--CGTGCGC-GGGGAGCCCA-ATGCG-TTGGA---GATGCCTCG-GAATCAAATGACTCTCGGCAATGGAT-------ATCTCGGCTCTTGCATCGATGAAGAACGTAGTGAAATGCGATACTTGGTGTGAATTGCAGAATCTCGTGAACCATTGAGTCTTTGAACGCAAGTTGTGCCCGAGGCCTTGTGGTCGAGGGCACGCCTGCTTGGGCGTCATGGCAT--GTCGCCTTTGCT-CCTTGC--TTT--GTTG--GG-GGCCAAGTGCGGAAATTGGCCTCCTGTG--CCCTC------TGGCACACTCGGTTGAAGAGTGGG-CAA--TCGGCAGTCGTC-GGGCGCGATGGGTGTTGGT-CGCCC-TATGCGTGAACTA-AACGTCGTCCCCGTCG---TG-TTGAAA-CGACTCCTCAAG---AGA-TCCTG-TGCGAT-TGCGG--CAAC-----GCGTG--------A-GTGCC-GTATT---CNTC-AAA-TTGT------------------------------------------------------------------------------------
>AY769833
----------------------------------------------------------TTGTT--GAGAGAG-CAT-----TGAAT--GACGGATG--G-CCGTG--AATGTGTCAATGT--GC-CCC-TTTAATTG--CCCC-AT----GTTGGTGGTCGATTGACCGT-AGC-TCGGTGCGATCAGCACCAAGGAAAAATGA---ACTCAGAAGCAGAGGG-CCCTCGG--CGTGCGC-GGGGAGCCCA-ATGCG-TTGGA---GATGCCTAG-GAATCAAATGACTCTCGGCAATGGAT-------ATCTCGGCTCTTGCATCGATGAAGAACGTAGTGAAATGCGATACTTGGTGTGAATTGCAGAATCTCGTGAACCATTGAGTCTTTGAACGCAAGTTGTGCCCGAGGCCTTGCGGTCGAGGGCGCGCCTGCTTGGGCGTCATGGCAT--GTCGCCTTTGTT-CCTTGC--TTT--GTCG--GG-GGCCAAGCGCGGAAATTGGCCTCGTGTG--CCCTC------GGGCACAGTCGGTTGAAGAGTGGG-TAG--TCGGCAGTCGTC-GGGCGCGATGGGTGTTGGT-CGCCC-TATGCGTGAACTG-AACCTCGTCCCCGTCG---TG-TTGGAA-TGAGTCCTCAAG---AGA-TCCTG-TGCGAT-TGCGG--CGAC-----GCGTG--------A-GTGTC-GTATC---CGTC-AAA-TTGTGGCCCCAAGTCAGGCGAGGC-TCAC-CGCC-GAGTTTAAGCATATCAAT-----------------------------------
>Alpinia_sp._Poulsen2783
TGGAAGTAAAA--GTCGTAACAAGGTTTCCGTAGGTGAACCTGCGGAA--GGATCA--TTGTT--GAGAGAG-CAT-----TGAAT--GACGGATG--G-CCGTG--AATGTGTCAATGT--GC-CCC-TTTAATTG--CCCC-AT----GTTGGTGGTCGATTGACCGT-AGC-TCGGTGCGATCAGCACCAAGGAAAAATGA---ACTCAGAAGCAGAGGG-CCCTCGG--CGTGCGC-GGGGAGCCCA-ATGCG-TTGGA---GATGCCTAG-GAATCAAATGACTCTCGGCAATGGAT-------ATCTCGGCTCTTGCATCGATGAAGAACGTAGTGAAATGCGATACTTGGTGTGAATTGCAGAATCTCGTGAACCATTGAGTCTTTGAACGCAAGTTGTGCCCGAGGCCTTGCGGTCGAGGGCGCGCCTGCTTGGGCGTCATGGCAT--GTCGCCTTTGTT-CCTTGC--TTT--GTCG--GG-GGCCAAGCGCGGAAATTGGCCTCGTGTG--CCCTC------GGGCACAGTCGGTTGAAGAGTGGG-TAG--TCGGCAGTCGTC-GGGCGCGATGGGTGTTGGT-CGCCC-TATGCGTGAACTG-AACCTCGTCCCCGTCG---TG-TTGGAA-TGAGTCCTCAAG---AGA-TCCTG-TGCGAT-TGCGG--CGAC-----GCGTG--------A-GTGTC-GTATC---CGTC-AAA-TTGTGGCCCCAAGTCAGGCGAGGC-TCACCCGCC-GAGTTTAAGCATATCAATAAG--CGGAGGA-----------------------
>Alpinia_sp._Poulsen2786
--------------TCGTAACAAGGTTTCCGTAGGTGAACCTGCGGAA--GGATCA--TTGTT--GAGAGAG-CAT-----TGAAT--GACGGATG--G-CCGTG--AATGTGTCAATGT--GC-CCC-TTTAATTG--CCCC-AT----GTTGGTGGTCGATTGACCGT-AGC-TCGGTGCGATCAGCACCAAGGAAAAATGA---ACTCAGAAGCAGAGGG-CCCTCGG--CGTGCGC-GGGGAGCCCA-ATGCG-TTGGA---GATGCCTAG-GAATCAAATGACTCTCGGCAATGGAT-------ATCTCGGCTCTTGCATCGATGAAGAACGTAGTGAAATGCGATACTTGGTGTGAATTGCAGAATCTCGTGAACCATTGAGTCTTTGAACGCAAGTTGTGCCCGAGGCCTTGCGGTCGAGGGCGCGCCTGCTTGGGCGTCATGGCAT--GTCGCCTTTGTT-CCTTGC--TTT--GTCG--GG-GGCCAAGCGCGGAAATTGGCCTCGTGTG--CCCTC------GGGCACAGTCGGTTGAAGAGTGGG-TAG--TCGGCAGTCGTC-GGGCGCGATGGGTGTTGGT-CGCCC-TATGCGTGAACTG-AACCTCGTCCCCGTCG---TG-TTGGAA-TGAGTCCTCAAG---AGA-TCCTG-TGCGAT-TGCGG--CGAC-----GCGTG--------A-GTGTC-GTATC---CGTC-AAA-TTGTGGCCCCAAGTCAGGCGAGGC-TCACCCGCC-GAGTTTAAGCATATCAAT-----------------------------------
>Alpinia_cf_celebica_Senjaya36
---AAGTAAAA--GTCGTAACAAGGTTTCCGTAGGTGAACCTGYGGAA--GGATCA--TTGTT--GAGAGAG-CAT-----TGAAT--TACGGATG--G-TTGTG--AATGTGTCAATGT--GC-CCC-TTTAATTG--CCCC-AT----GTTGGTGGCTGACCGACYGT-AGC-TCGGTGCGATCAGCACCAAGGAAAAATGA---ACTCAGAAGCAGAGGG-CCCTCGG--CGTGCRC-GGGGAGCTCA-ATGCG-TTGGA---GATGCCTCG-GAATCAAATGACTCTCGGCAATGGAT-------ATCTCGGCTCTTGCATCGATGAAGAACGTAGTGAAATGCGATACTTGGTGTGAATTGCAAAATCTCGTGAACCATTGAGTCTTTGAAYGCAAGTTGTGCCCGAGGCCTTGTGGTCGAGGGCACTCCTGCTTGGGCGTCATGGCAT--GTCGCCTTTGCT-CCTTGC--TTT--GTCG--GG-GGCCAAGCGCGGAAATTGGCCTCGTGTG--CCCTC------GGGCACAGTCGRTCGAAGAGTGGG-TAG--TCGGCAGTCGTC-GGGCGCGATGGGTGTTGGT-CGCCC-TATGCGTGAACTG-AACGTCATCCCCGKCG---TG-TTGGAA-CGAGTCCTCAAG---AGA-TCCTG-TGCGAT-TGYGG--CGAC-----GCGTG--------A-GTGCC-GTATC---CGTC-AAA-TTGTGGCCCCAAGTCAGGCGAGGC-CCACCCGCC-GAGCTTAAGCATATCAATAAG--CGGA--------------------------
>Alpinia_salomonensis_Poulsen2581
--------------TCGTAACAAGGTTTCCGTAGGTGAACCTGCGGAA--GGATCA--TTGTT--GAGAGAG-CAT-----TGAAT--GACGGATG--G-CTGTG--AATGTGTCAATGT--GC-CCC-TTTAATTG--CCCC-AT----GTTGGTGGCCGACCGACCGT-AGC-TCGGTGCGATCAGCACCAAGGAAAAATG----ACTCAGAAGCAGAGGG-CCCTCGG--CGTGCGC-GGGGAGCCCA-ATGCG-TTGGA---GATGCCTCG-GAATCAAATGACTCTCGGCAATGGAT-------ATCTCGGCTCTTGCATCGATGAAGAACGTAGTGAAATGCGATACTTGGTGTGAATTGCAGAATCTCGTGAACCATTGAGTCTTTGAACGCAAGTTGTGCCCGAGGCCTTGTGGTCGAGGGCACGCCTGCTTGGGCGTCATGGCAT--GTCGCCTTTGCT-CCTTGC--TTT--GTCG--GG-GGCCAAGCGCGGAAATTGGCCTCGTGTG--CCCTC------GGGCACAGTCGGTCGAAGAGTGGG-TAG--TCGGCAGTCGTC-GGGCGCGATGGGTGTTGGT-CGCCC-TATGCGTGAGCTG-AACGTCGTCCCCGTCG---TG-TTGGAA-CGAGTCCTCAAG---AGA-TCCTG-TGCGAT-TGCGG--CGAC-----CCGTG--------A-GTGCC-GTATC---CGTC-AAA-TTGTGGCCCCAAGTCAGGCGAGGC-CCACCCGCC-GAGTTTAAGCATAT---------------------------------------
>Alpinia_sp_Putri54
--------------TCGTAACAAGGTTTCCGTAGGTGAACCTGCGGAA--GGATCA--TTGTT--GAGAGAG-CAT-----TGAAT--GACGGATG--G-CTGTG--AATGTGTCAATGT--GC-CCC-TTTAATTG--CCCC-AT----GTTGGTGGCCGACCGACCGT-AGC-TCGGTGCGATCAGCACCAAGGAAAAATGA---ACTCAGAAGCAGAGGG-CCCTCGG--CGTGCGC-GGGGAGCCCA-ATGCG-TTGGA---GATGCCTCG-GAATCAAATGACTCTCGGCAATGGAT-------ATCTCGGCTCTTGCATCGATGAAGAACGTAGTGAAATGCGATACTTGGTGTGAATTGCAGAATCTCGTGAACCATTGAGTCTTTGAACGCAAGTTGTGCCCGAGGCCTTGTGGTCGAGGGCACGCCTGCTTGGGCGTCATGGCAT--GTCGCCTTTGCT-CCTTGC--TTT--GTCG--GG-GGCCAAGCGACGAAATTGGCCTCGTGTG--CCCTC------GGGCACAGTCGGCCGAAGAGTGGG-TAG--TCGGCAGTCGTC-GGGCGCGATGGGTGTTGGT-CGCCC-TATGCGTGAACTG-AACGTTGTCCCCGTCC---TG-TTGGAA-CGAGTCCTCAAG---AGA-TCCTG-TGCGAT-TGCGG--CGAC-----GCGTG--------A-GTGCC-GTATC---CGTC-AAA-TTGTGGCCCCAAGTCAGGCGAGGC-CCACCCGCC-GAGTTTAAGCATAT---------------------------------------
>Alpinia_aff_sandsii_Poulsen2623
-GGAAGTAAAA--GTCGTAACAAGGTTTCCGTAGGTGAACCTGCGGAA--GGATCA--TTGTT--GAGAGAG-CAT-----TGAAT--GACGGATG--G-CTGTG--AATGTGTCAATGT--GC-CCC-TTTAATTG--CCCC-AT----GTTGGTGGCCGACCGACCGT-AGC-TCGGTGCGATCAGCACCAAGGAAAAATGA---ACTCGGAAGCAGAGGG-CCCTCGG--CGTGCGC-GGGGAGCCCA-ATGCG-TTGGA---GATGCCTCG-GAATCAAATGACTCTCGGCAATGGAT-------ATCTCGGCTCTTGCATCGATGAAGAACGTAGTGAAATGCGATACTTGGTGTGAATTGCAGAATCTCGTGAACCATTGAGTCTTTGAACGCAAGTTGTGCCCGAGGCCTTGTGGTCGAGGGCACGCCTGCTTGGGCGTCATGGCAT--GTCGCCTTTGCT-CCTTGC--TTT--GTCG--GG-GGCCAAGCGCGGAAATTGGCCTCGTGTG--CCCTC------GGGCACAGTCGGTCGAAGAGTGGG-TAG--TCGGCAGTCGTC-GGGCGCGATGGGTGTTGGT-CGCCC-TATGCGTGAACTG-AACGTCGTCCCCGTCG---TG-TTGGAA-CGAGTCCTCAAG---AGA-TCCTG-TGCGAT-TGCGG--CGAC-----GCGTG--------A-GTGCC-GTATC---CGTC-AAA-TTGTGGCCCCAAGTCAGGCGAGGC-CCACCCGCC-GAGTTTAAGCATATC--------------------------------------
>Alpinia_eremochlamys_Poulsen2821
TGGAAGTAAAA--GTCGTAACAAGGTTTCCGTAGGTGAACCTGCGGAA--GGATCA--TTGTT--GAGAGAG-CAT-----TGAAT--GACGGATG--G-CTGTG--AATGTGTCAATGT--GC-CCC-TTTAATTG--CCCC-AT----GTTGGTGGCCGACCGACCGT-AGC-TCGGTGCGATCAGCACCAAGGAAAAATGA---ACTCGGAAGCAGAGGG-CCCTCGG--CGTGCGC-GGGGAGCCCA-ATGCG-TTGGA---GATGCCTCG-GAATCAAATGACTCTCGGCAATGGAT-------ATCTCGGCTCTTGCATCGATGAAGAACGTAGTGAAATGCGATACTTGGTGTGAATTGCAGAATCTCGTGAACCATTGAGTCTTTGAACGCAAGTTGTGCCCGAGGCCTTGTGGTCGAGGGCACGCCTGCTTGGGCGTCATGGCAT--GTCGCCTTTGCT-CCTTGC--TTT--GTCG--GG-GGCCAAGCGCGGAAATTGGCCTCGTGTG--CCCTC------GGGCACAGTCGGTCGAAGAGTGGG-TAG--TCGGCAGTCGTC-GGGCGCGATGGGTGTTGGT-CGCCC-TATGCGTGAACTG-AACGTCGTCCCCGTCG---TG-TTGGAA-CGAGTCCTCAAG---AGA-TCCTG-TGCGAT-TGCGG--CGAC-----GCGTG--------A-GTGCC-GTATC---CGTC-AAA-TTGTGGCCCCAAGTCAGGCGAGGC-CCACCCGCC-GAGTTTAAGCATATC--------------------------------------
>Alpinia_sandsii_Senjaya41
-GGAAGTAAAA--GTCGTAACAAGGTTTCCGTAGGTGAACCTGCGGAA--GGATCA--TTGTT--GAGAGAG-CAT-----TGAAT--TACGGATG--G-TTGTG--AATGTGTCAATGT--GC-CCC-TTTAATTG--CCCC-AT----GTTGGTGGCCGACCGATCGT-AGC-TCGGTGCGATCAGCACCAAGGAAAAATGA---ACTCAGAAGCAGAGGG-CCCTCGG--CGTGCGC-GGGGAGCCCA-ATGCG-TTGGA---GATGCCTCG-GAATCAAATGACTCTCGGCAATGGAT-------ATCTCGGCTCTTGCATCGATGAAGAACGTAGTGAAATGCGATACTTGGTGTGAATTGCAGAATCTCGTGAACCATTGAGTCTTTGAACGCAAGTTGTGCCCGAGGCCTTGTGGTCGAGGGCACGCCTGCTTGGGCGTCATGGCAT--GTCGCCTTTGCT-CCTTGC--TTT--GTCG--GG-GGCCAAGCGCGGAAATTGGCCTCGTGTG--CCCTC------GGGCACAGTCGGTCGAAGAGTGGG-TAG--TCGGCAGTCGTC-GGGCGCGATGGGTGTTGGT-CGCCC-TATGCGTGAACTG-AACGTCGTCCCCGGTG---TG-TTGGAA-CGAGTCCTCAAG---AGA-TCCTG-TGCGAT-TGCGG--CGAC-----GCGTG--------A-GTGCC-GTATC---CGTC-AAA-TTGTGGCCCCAAGTCAGGCGAGGC-CCACCCGCC-GAGTTTAAGCATATC--------------------------------------
>Alpinia_maxii_Poulsen2656
-GGAAGTAAAA--GTCGTAACAAGGTTTCCGTAGGTGAACCTGCGGAA--GGATCA--TTGTT--GAGAGAG-CAT-----TGAAT--TACGGATG--G-TTGTG--AATGTGTCAATGT--GC-CCC-TTTAATTG--CCCC-AT----GTTGGTGGCCGACCGATCGT-AGC-TCGGTGCGATCAGCACCAAGGAAAAATGA---ACTCAGAAGCAGAGGG-CCCTCGG--CGTGCGC-GGGGAGCCCA-ATGCG-TTGGA---GATGCCTCG-GAATCAAATGACTCTCGGCAATGGAT-------ATCTCGGCTCTTGCATCGATGAAGAACGTAGTGAAATGCGATACTTGGTGTGAATTGCAGAATCTCGTGAACCATTGAGTCTTTGAACGCAAGTTGTGCCCGAGGCCTTGTGGTCGAGGGCACGCCTGCTTGGGCGTCATGGCAT--GTCGCCTTTGCT-CCTTGC--TTT--GTCG--GG-GGCCAAGCGCGGAAATTGGCCTCGTGTG--CCCTC------GGGCACAGTCGGTCGAAGAGTGGG-TAG--TCGGCAGTCGTC-GGGCGCGATGGGTGTTGGT-CGCCC-TATGCGTGAACTG-AACGTCGTCCCCGGCG---TG-TTGGAA-CGAGTCCTCAAG---AGA-TCCTG-TGCGAT-TGCGG--CGAC-----GCGTG--------A-GTGCC-GTATC---CGTC-AAA-TTGTGGCCCCAAGTCAGGCGAGGC-CCACCCGCC-GAGTTTAAGCATATCAATA----------------------------------
>Alpinia_aff_sandsii_Senjaya45
TGGAAGTAAAA-AGTCGTAACAAGGTTTCCGTAGGTGAACCTGCGGAA--GGATCA--TTGTT--GAGAGAG-CAT-----TGAAT--TACGGATG--G-TTGTG--AATGTGTCAATGT--GC-CCC-TTTAATTG--CCCC-AT----GTTGGTGGCCGACCGATCGT-AGC-TCGGTGCGATCAGCACCAAGGAAAAATGA---ACTCAGAAGCAGAGGG-CCCTCGG--CGTGCGC-GGGGAGCCCA-ATGCG-TTGGA---GATGCCTCG-GAATCAAATGACTCTCGGCAATGGAT-------ATCTCGGCTCTTGCATCGATGAAGAACGTAGTGAAATGCGATACTTGGTGTGAATTGCAGAATCTCGTGAACCATTGAGTCTTTGAACGCAAGTTGTGCCCGAGGCCTTGTGGTCGAGGGCACGCCTGCTTGGGCGTCATGGCAT--GTCGCCTTTGCT-CCTTGC--TTT--GTCG--GG-GGCCAAGCGCGGAAATTGGCCTCGTGTG--CCCTC------GGGCACAGTCGGTCGAAGAGTGGG-TAG--TCGGCAGTCGTC-GGGCGCGATGGGTGTTGGT-CGCCC-TATGCGTGAACTG-AACGTCGTCCCCGGCG---TG-TTGGAA-CGAGTCCTCAAG---AGA-TCCTG-TGCGAT-TGCGG--CGAC-----GCGTG--------A-GTGCC-GTATC---CGTC-AAA-TTGTGGCCCCAAGTCAGGCGAGGC-CCACCCGCC-GAGTTTAAGCATATC--------------------------------------
>Alpinia_aff_sandsii_Senjaya49
TGGAAGTAAAA-AGTCGTAACAAGGTTTCCGTAGGTGAACCTGCGGAA--GGATCA--TTGTT--GAGAGAG-CAT-----TGAAT--TACGGATG--G-TTGTG--AATGTGTCAATGT--GC-CCC-TTTAATTG--CCCC-AT----GTTGGTGGCCGACCGATCGT-AGC-TCGGTGCGATCAGCACCAAGGAAAAATGA---ACTCAGAAGCAGAGGG-CCCTCGG--CGTGCGC-GGGGAGCCCA-ATGCG-TTGGA---GATGCCTCG-GAATCAAATGACTCTCGGCAATGGAT-------ATCTCGGCTCTTGCATCGATGAAGAACGTAGTGAAATGCGATACTTGGTGTGAATTGCAGAATCTCGTGAACCATTGAGTCTTTGAACGCAAGTTGTGCCCGAGGCCTTGTGGTCGAGGGCACGCCTGCTTGGGCGTCATGGCAT--GTCGCCTTTGCT-CCTTGC--TTT--GTCG--GG-GGCCAAGCGCGGAAATTGGCCTCGTGTG--CCCTC------GGGCACAGTCGGTCGAAGAGTGGG-TAG--TCGGCAGTCGTC-GGGCGCGATGGGTGTTGGT-CGCCC-TATGCGTGAACTG-AACGTCGTCCCCGGCG---TG-TTGGAA-CGAGTCCTCAAG---AGA-TCCTG-TGCGAT-TGCGG--CGAC-----GCGTG--------A-GTGCC-GTATC---CGTC-AAA-TTGTGGCCCCAAGTCAGGCGAGGC-CCACCCGCC-GAGTTTAAGCATATC--------------------------------------
>Alpinia_aff_sandsii_Senjaya32
-------------GTCGTAACAAGGTTTCCGTAGGTGAACCTGCGGAA--GGATCA--TTGTT--GAGAGAG-CAT-----TGAAT--TACGGATG--G-TTGTG--AATGTGTCAATGT--GC-CCC-TTTAATTG--CCCC-AT----GTTGGTGGCCGACCGATCGT-AGC-TCGGTGCGATCAGCACCAAGGAAAAATGA---ACTCAGAAGCAGAGGG-CCCTCGG--CGTGCGC-GGGGAGCCCA-ATGCG-TTGGA---GATGCCTCG-GAATCAAATGACTCTCGGCAATGGAT-------ATCTCGGCTCTTGCATCGATGAAGAACGTAGTGAAATGCGATACTTGGTGTGAATTGCAGAATCTCGTGAACCATTGAGTCTTTGAACGCAAGTTGTGCCCGAGGCCTTGTGGTCGAGGGCACGCCTGCTTGGGCGTCATGGCAT--GTCGCCTTTGCT-CCTTGC--TTT--GTCG--GG-GGCCAAGCGCGGAAATTGGCCTCGTGTG--CCCTC------GGGCACAGTCGGTCGAAGAGTGGG-TAG--TCGGCAGTCGTC-GGGCGCGATGGGTGTTGGT-CGCCC-TATGCGTGAACTG-AACGTCGTCCCCGGCG---TG-TTGGAA-CGAGTCCTCAAG---AGA-TCCTG-TGCGAT-TGCGG--CGAC-----GCGTG--------A-GTGCC-GTATC---CGTC-AAA-TTGTGGCCCCAAGTCAGGCGAGGC-CCACCCGCC-GAGTTTAAGCATATC--------------------------------------
>Alpinia_coeruleoviridis_Senjaya33
------------------AACAAGGTTTCCGTAGGTGAACCTGCGGAA--GGATCA--TTGTT--GAGAGAG-CAT-----TGAAT--TACGGATG--G-TTGTG--AATGTGTCAATGT--GC-CCC-TTTAATTG--CCCC-AT----GTTGGTGGCCGACCGATCGT-AGC-TCGGTGCGATCAGCACCAAGGAAAAATGA---ACTCAGAAGCAGAGGG-CCCTCGG--CGTGCGC-GGGGAGCCCA-ATGCG-TTGGA---GATGCCTCG-GAATCAAATGACTCTCGGCAATGGAT-------ATCTCGGCTCTTGCATCGATGAAGAACGTAGTGAAATGCGATACTTGGTGTGAATTGCAGAATCTCGTGAACCATTGAGTCTTTGAACGCAAGTTGTGCCCGAGGCCTTGTGGTCGAGGGCACGCCTGCTTGGGCGTCATGGCAT--GTCGCCTTTGCT-CCTTGC--TTT--GTCG--GG-GGCCAAGCGCGGAAATTGGCCTCGTGTG--CCCTC------GGGCACAGTCGGTCGAAGAGTGGG-TAG--TCGGCAGTCGTC-GGGCGCGATGGGTGTTGGT-CGCCC-TATGCGTGAACTG-AACGTCGTCCCCGGCG---TG-TTGGAA-CGAGTCCTCAAG---AGA-TCCTG-TGCGAT-TGCGG--CGAC-----GCGTG--------A-GTGCC-GTATC---CGTC-AAA-TTGTGGCCCCAAGTCAGGCGAGGC-CCACCCGCC-GAGTTTAAGCATATC--------------------------------------
>Alpinia_coeruleviridis_Senjaya40
TGGAAGTAAAA--GTCGTAACAAGGTTTCCGTAGGTGAACCTGCGGAA--GGATCA--TTGTT--GAGAGAG-CAT-----TGAAT--TACGGATG--G-TTGTG--AATGTGTCAATGT--GC-CCC-TTTAATTG--CCCC-AT----GTTGGTGGCCGACCGATCGT-AGC-TCGGTGCGATCAGCACCAAGGAAAAATGA---ACTCAGAAGCAGAGGG-CCCTCGG--CGTGCGC-GGGGAGCCCA-ATGCG-TTGGA---GATGCCTCG-GAATCAAATGACTCTCGGCAATGGAT-------ATCTCGGCTCTTGCATCGATGAAGAACGTAGTGAAATGCGATACTTGGTGTGAATTGCAGAATCTCGTGAACCATTGAGTCTTTGAACGCAAGTTGTGCCCGAGGCCTTGTGGTCGAGGGCACGCCTGCTTGGGCGTCATGGCAT--GTCGCCTTTGCT-CCTTGC--TTT--GTCG--GG-GGCCAAGCGCGGAAATTGGCCTCGTGTG--CCCTC------GGGCACAGTCGGTCGAAGAGTGGG-TAG--TCGGCAGTCGTC-GGGCGCGATGGGTGTTGGT-CGCCC-TATGCGTGAACTG-AACGTCGTCCCCGGCG---TG-TTGGAA-CGAGTCCTCAAG---AGA-TCCTG-TGCGAT-TGCGG--CGAC-----GCGTG--------A-GTGCC-GTATC---CGTC-AAA-TTGTGGCCCCAAGTCAGGCGAGGC-CCACCCGCC-GAGTTTAAGCATATC--------------------------------------
>Alpinia_coeruleoviridis_Senjaya43
TGGAAGTAAAA--GTCGTAACAAGGTTTCCGTAGGTGAACCTGCGGAA--GGATCA--TTGTT--GAGAGAG-CAT-----TGAAT--TACGGATG--G-TTGTG--AATGTGTCAATGT--GC-CCC-TTTAATTG--CCCC-AT----GTTGGTGGCCGACCGATCGT-AGC-TCGGTGCGATCAGCACCAAGGAAAAATGA---ACTCAGAAGCAGAGGG-CCCTCGG--CGTGCGC-GGGGAGCCCA-ATGCG-TTGGA---GATGCCTCG-GAATCAAATGACTCTCGGCAATGGAT-------ATCTCGGCTCTTGCATCGATGAAGAACGTAGTGAAATGCGATACTTGGTGTGAATTGCAGAATCTCGTGAACCATTGAGTCTTTGAACGCAAGTTGTGCCCGAGGCCTTGTGGTCGAGGGCACGCCTGCTTGGGCGTCATGGCAT--GTCGCCTTTGCT-CCTTGC--TTT--GTCG--GG-GGCCAAGCGCGGAAATTGGCCTCGTGTG--CCCTC------GGGCACAGTCGGTCGAAGAGTGGG-TAG--TCGGCAGTCGTC-GGGCGCGATGGGTGTTGGT-CGCCC-TATGCGTGAACTG-AACGTCGTCCCCGGCG---TG-TTGGAA-CGAGTCCTCAAG---AGA-TCCTG-TGCGAT-TGCGG--CGAC-----GCGTG--------A-GTGCC-GTATC---CGTC-AAA-TTGTGGCCCCAAGTCAGGCGAGGC-CCACCCGCC-GAGTTTAAGCATATC--------------------------------------
>Alpinia_sp_ARK970
TGGAAGTAAAA--GTCGTAACAAGGTTTCCGTAGGTGAACCTGCGGAA--GGATCA--TTGTT--GAGAGAG-CAT-----TGAAT--TACGGATG--G-TTGTG--AATGTGTCAATGT--GC-CCC-TTTAATTG--CCCC-AT----GTTGGTGGCCGACCGACCGT-AGC-TCGGTGCGATCAGCACCAAGGAAAAATGA---ACTCAGAAGCAGAGGG-CCCTCGG--CGTGCGC-GGGGAGCCCA-ATGCG-TTGGA---GATGCCTCG-GAATCAAATGACTCTCGGCAATGGAT-------ATCTCGGCTCTTGCATCGATGAAGAACGTAGTGAAATGCGATACTTGGTGTGAATTGCAGAATCTCGTGAACCATTGAGTCTTTGAACGCAAGTTGTGCCCGAGGCCTTGTGGTCGAGGGCACGCCTGCTTGGGCGTCATGGCAT--GTCGCCTTTGCT-CCTTGC--TTT--GTCG--GG-GGCCAAGCGCGGAAATTGGCCTCGTGTG--CCCTC------GGGCACAGTCGGTCGAAGAGTGGG-TAG--TCGGCAGTCGTC-GGGCGCGATGGGTGTTGGT-CGCCC-TATGCGTGAACTG-AACGTCGTCCCCGGCG---TG-TTGGAA-CGAGTCCTCAAG---AGA-TCCTG-TGCGAT-TGCGG--CGAC-----GCGTG--------A-GTGCC-GTATC---CGTC-AAA-TTGTGGCCCCAAGTCAGGCGAGGC-CCACCCGCC-GAGTTTAAGCATATC--------------------------------------
>Alpinia_sp_Senjaya60
TGGAAGTAAAA--GTCGTAACAAGGTTTCCGTAGGTGAACCTGCGGAA--GGATCA--TTGTT--GAGAGAG-CAT-----TGAAT--TACGGATG--G-TTGTG--AATGTGTCAATGT--GC-CCC-TTTAATTG--CCCC-AT----GTTGGTGGCCGACCGACCGT-AGC-TCGGTGCGATCAGCACCAAGGAAAAATGA---ACTCAGAAGCAGAGGG-CCCTCGG--CGTGCGC-GGGGAGCCCA-ATGCG-TTGGA---GATGCCTCG-GAATCAAATGACTCTCGGCAATGGAT-------ATCTCGGCTCTTGCATCGATGAAGAACGTAGTGAAATGCGATACTTGGTGTGAATTGCAGAATCTCGTGAACCATTGAGTCTTTGAACGCAAGTTGTGCCCGAGGCCTTGTGGTCGAGGGCACGCCTGCTTGGGCGTCATGGCAT--GTCGCCTTTGCT-CCTTGC--TTT--GTCG--GG-GGCCAAGCGCGGAAATTGGCCTCGTGTG--CCCTC------GGGCACAGTCGGTCGAAGAGTGGG-TAG--TCGGCAGTCGTC-GGGCGCGATGGGTGTTGGT-CGCCC-TATGCGTGAACTG-AACGTCGTCCCCGGCG---TG-TTGGAA-CGAGTCCTCAAG---AGA-TCCTG-TGCGAT-TGCGG--CGAC-----GCGTG--------A-GTGCC-GTATC---CGTC-AAA-TTGTGGCCCCAAGTCAGGCGAGGC-CCACCCGCC-GAGTTTAAGCATATC--------------------------------------
>Alpinia_monopleura_Poulsen2617
TGGAAGTAAAA--GTCGTAACAAGGTTTCCGTAGGTGAACCTGCGGAA--GGATCA--TTGTT--GAGAGAG-CAT-----TGAAT--TACGGATG--G-TTGTG--AATGTGTCAATGT--GC-CCC-TTTAATTG--CCCC-AT----GTTGGTGGCCGACCGACCGT-AGC-TCGGTGCGATCAGCACCAAGGAAAAATGA---ACTCAGAAGCAGAGGG-CCCTCGA--CGTGCGC-GGGGAGCCCA-ATGCG-TTGGA---GATGCCTCG-GAATCAAATGACTCTCGGCAATGGAT-------ATCTCGGCTCTTGCATCGATGAAGAACGTAGTGAAATGCGATACTTGGTGTGAATTGCAGAATCTCGTGAACCATTGAGTCTTTGAACGCAAGTTGTGCCCGAGGCCTTGTGGTCGAGGGCACGCCTGCTTGGGCGTCATGGCAT--GTCGCCTTTGCT-CCTTGC--TTT--GTCG--GG-GGCCAAGCGCGGAAATTGGCCTCGTGTG--CCCTC------GGGCACAGTCGGTCGAAGAGTGGG-TAG--TCGGCAGTCGTC-GGGCGCGATGGGTGTTGGT-CGCCC-TATGCGTGAACTG-AACGTCGTCCCCGGCG---TG-TTGGAA-CGAGTCCTCAAG---AGA-TCCTG-TGCGAT-TGCGG--CGAC-----GCGTG--------A-GTGCC-GTATC---CGTC-AAA-TTGTGGCCCCAAGTCAGGCGAGGC-CCACCCGCC-GAGTTTAAGCATATC--------------------------------------
>Alpinia_cf_monopleura_Senjaya30
TGGAAGTAAAA--GTCGTAACAAGGTTTCCGTAGGTGAACCTGCGGAA--GGATCA--TTGTT--GAGAGAG-CAT-----TGAAT--TACGGATG--G-TTGTG--AATGTGTCAATGT--GC-CCC-TTTAATTG--CCCC-AT----GTTGGTGGCCGACCGACCGT-AGC-TCGGTGCGATCAGCACCAAGGAAAAATGA---ACTCAGAAGCAGAGGG-CCCTCGG--CGTGCGC-GGGGAGCCCA-ATGCG-TTGGA---GATGCCTCG-GAATCAAATGACTCTCGGCAATGGAT-------ATCTCGGCTCTTGCATCGATGAAGAACGTAGTGAAATGCGATACTTGGTGTGAATTGCAGAATCTCGTGAACCATTGAGTCTTTGAACGCAAGTTGTGCCCGAGGCCTTGTGGTCGAGGGCACGCCTGCTTGGGCGTCATGGCAT--GTCGCCTTTGCT-CCTTGC--TTT--GTCG--GG-GGCCAAGCGCGGAAATTGGCCTCGTGTG--CCCTC------GGGCACAGTCGGTCGAAGAGTGGG-TAG--TCGGCAGTCGTC-GGGCGCGATGGGTGTTGGT-CGCCC-TATGCGTGAACTG-AACGTCGTCCCCGGCG---TG-TTGGAA-CGAGTCCTCAAG---AGA-TCCTG-TGCGAT-TGCGG--CGAC-----GCGTG--------A-GTGCC-GTATC---CGTC-AAA-TTGTGGCCCCAAGTCAGGCGAGGC-CCACCCGCC-GAGTTTAAGCATATCAATA----------------------------------
>Alpinia_aff_sandsii_Poulsen2662
TGGAAGTAAAA--GTCGTAACAAGGTTTCCGTAGGTGAACCTGCGGAA--GGATCA--TTGTT--GAGAGAG-CAT-----TGAAT--TACGGATG--G-TTGTG--AATGTGTCAATGT--GC-CCC-TTTAATTG--CCCC-AT----GTTGGTGGCCGACCGATCGT-AGC-TCGGTGCGATCAGCACCAAGGAAAAATGA---ACTCAGAAGCAGAGGG-CCCTCGG--CGTGCGC-GGGGAGCCCA-ATGCG-TTGGA---GATGCCTCG-GAATCAAATGACTCTCGGCAATGGAT-------ATCTCGGCTCTTGCATCGATGAAGAACGTAGTGAAATGCGATACTTGGTGTGAATTGCAGAATCTCGTGAACCATTGAGTCTTTGAACGCAAGTTGTGCCCGAGGCCTTGTGGTCGAGGGCACGCCTGCTTGGGCGTCATGGCAT--GTCGCCTTTGCT-CCTTGC--TTT--GTCG--GG-GGCCAAGCGCGGAAATTGGCCTCGTGTG--CCCTC------GGGCACAGTCGGTCGAAGAGTGGG-TAG--TCGGCAGTCGTC-GGGCGCGATGGGTGTTGGT-CGCCC-TATGCGTGAACTG-AACGTCGTCCCCGGCG---TG-TTGGAA-CGAGTCCTCAAG---AGA-TCCTG-TGCGAT-TGCGG--CGAC-----GCGTG--------A-GTGCC-GTATC---CGTC-AAA-TTGTGGCCCCAAGTCAGGCGAGGC-CCACCCGCC-GAGTTTAAGCATATCAATAAG--CGGA--------------------------
>Alpinia_aff_sandsii_Poulsen2777
TGGAAGTAAAA--GTCGTAACAAGGTTTCCGTAGGTGAACCTGCGGAA--GGATCA--TTGTT--GAGAGAG-CAT-----TGAAT--TACGGATG--G-TTGTG--AATGTGTCAATGT--GC-CCC-TTTAATTG--CCCC-AT----GTTGGTGGCCGACCGACCGT-AGC-TCGGTGCGATCAGCACCAAGGAAAAATGA---ACTCAGAAGCAGAGGG-CCCTCGG--CGTGCGC-GGGGAGCCCA-ATGCG-TTGGA---GATGCCTCG-GAATCAAATGACTCTCGGCAATGGAT-------ATCTCGGCTCTTGCATCGATGAAGAACGTAGTGAAATGCGATACTTGGTGTGAATTGCAGAATCTCGTGAACCATTGAGTCTTTGAACGCAAGTTGTGCCCGAGGCCTTGTGGTCGAGGGCACGCCTGCTTGGGCGTCATGGCAT--GTCGCCTTTGCT-CCTTGC--TTT--GTCG--GG-GGCCAAGCGCGGAAATTGGCCTCGTGTG--CCCTC------GGGCACAGTCGGTCGAAGAGTGGG-TAG--TCGGCAGTCGTC-GGGCGCGATGGGTGTTGGT-CGCCC-TATGCGTGAACTG-AACGTCGTCCCCGGCG---TG-TTGGAA-CGAGTCCTCAAG---AGA-TCCYG-TGCGAT-TGCGG--CGAC-----GCGTG--------A-GTGCC-GTATC---CGTC-AAA-TTGTGGCCCCAAGTCAGGCGAGGC-CCACCCGCC-GAGTTTAAGCATAT---------------------------------------
>Alpinia_cf_monopleura_Senjaya27
--------------TCGTAACAAGGTTTCCGTAGGTGAACCTGCGGAA--GGATCA--TTGTT--GAGAGAG-CAT-----TGAAT--TACGGATG--G-TTGTG--AATGTGTCAATGT--GC-CCC-TTTAATTG--CCCC-AT----GTTGGTGGCCGACCGACCGT-AGC-TCGGTGCGATCAGCACCAAGGAAAAATGA---ACTCAGAAGCAGAGGG-CCCTCGG--CGTGCGC-GGGGAGCCCA-ATGCG-TTGGA---GATGCCTCG-GAATCAAATGACTCTCGGCAATGGAT-------ATCTCGGCTCTTGCATCGATGAAGAACGTAGTGAAATGCGATACTTGGTGTGAATTGCAGAATCTCGTGAACCATTGAGTCTTTGAACGCAAGTTGTGCCCGAGGCCTTGTGGTCGAGGGCACGCCTGCTTGGGCGTCATGGCAT--GTCGCCTTTGCT-CCTTGC--TTT--GTCG--GG-GGCCAAGCGCGGAAATTGGCCTCGTGTG--CCCTC------GGGCACAGTCGGTCGAAGAGTGGG-TAG--TCGGCAGTCGTC-GGGYGCGATGGGTGTTGGT-CGCCC-TATGCGTGAACTG-AACGTCGTCCCCGGCG---TG-TTGGAA-CGAGTCCTCAAG---AGA-TCCTG-TGCGAT-TGCGG--YGAC-----GTGTG--------A-GTGCC-GTATC---CGTC-AAA-TTGTGGCCCCAAGTCAGGCGAGGC-CCACCCGCC-GAGTTTAAGCATA----------------------------------------
>Alpinia_sp_Senjaya57
--------------TCGTAACAAGGTTTCCGTAGGTGAACCTGCGGAA--GGATCA--TTGTT--GAGAGAG-CAT-----TGAAT--TACGGATG--G-TTGTG--AATGTGTCAATGT--GC-CCC-TTTAATTG--CCCC-AT----GTTGGTGGCCGACCGACCGT-AGC-TCGGTGCGATCAGCACCAAGGAAAAATGA---ACTCAGAAGCAGAGGG-CCCTCGG--CGTGCGC-GGGGAGCCCA-ATGCG-TTGGA---GATGCCTCG-GAATCAAATGACTCTCGGCAATGGAT-------ATCTCGGCTCTTGCATCGATGAAGAACGTAGTGAAATGCGATACTTGGTGTGAATTGCAGAATCTCGTGAACCATTGAGTCTTTGAACGCAAGTTGTGCCCGAGGCCTTGTGGTCGAGGGCACGCCTGCTTGGGCGTCATGGCAT--GTCGCCTTTGCT-CCTTGC--TTT--GTCG--GG-GGCCAAGCGCGGAAATTGGCCTCGTGTG--CCCTC------GGGCACAGTCGGTCGAAGAGTGGG-TAG--TCGGCAGTCGTC-GGGYGCGATGGGTGTTGGT-CGCCC-TATGCGTGAACTG-AACGTCGTCCCCGGCG---TG-TTGGAA-CGAGTCCTCAAG---AGA-TCCTG-TGCGAT-TGCGG--YGAC-----GTGTG--------A-GTGCC-GTATC---CGTC-AAA-TTGTGGCCCCAAGTCAGGCGAGGC-CCACCCGCC-GAGTTTAAGCATATC--------------------------------------
>Alpinia_sp_Senjaya28
--------------TCGTAACAAGGTTTCCGTAGGTGAACCTGCGGAA--GGATCA--TTGTT--GAGAGAG-CAT-----TGAAT--TACGGATG--G-TTGTG--AATGTGTCAATGT--GC-CCC-TTTAATTG--CCCC-AT----GTTGGTGGCCGACCGACCGT-AGC-TCGGTGCGATCAGCACCAAGGAAAAATGA---ACTCAGAAGCAGAGGG-CCCTCGG--CGTGCGC-GGGGAGCCCA-ATGCG-TTGGA---GATGCCTCG-GAATCAAATGACTCTCGGCAATGGAT-------ATCTCGGCTCTTGCATCGATGAAGAACGTAGTGAAATGCGATACTTGGTGTGAATTGCAGAATCTCGTGAACCATTGAGTCTTTGAACGCAAGTTGTGCCCGAGGCCTTGTGGTCGAGGGCACGCCTGCTTGGGCGTCATGGCAT--GTCGCCTTTGCT-CCTTGC--TTT--GTCG--GG-GGCCAAGCGCGGAAATTGGCCTCGTGTG--CCCTC------GGGCACAGTCGGTCGAAGAGTGGG-TAG--TCGGCAGTCGTC-GGGCGCGATGGGTGTTGGT-CGCCC-TATGCGTGAACTG-AACGTCGTCCCCGGCG---TG-TTGGAA-CGAGTCCTCAAG---AGA-TCCTG-TGCGAT-TGCGG--CGAC-----GTGTG--------A-GTGCC-GTATC---CGTC-AAA-TTGTGGCCCCAAGTCAGGCGAGGC-CCACCCGCC-GAGTTTAAGCATATC--------------------------------------
>Alpinia_monopleura_Poulsen2606
--------------TCGTAACAAGGTTTCCGTAGGTGAACCTGCGGAA--GGATCA--TTGTT--GAGAGAG-CAT-----TGAAT--TACGGATG--G-TTGTG--AATGTGTCAATGT--GC-CCC-TTTAATTG--CCCC-AT----GTTGGTGGCCGACCGACCGT-AGC-TCGGTGCGATCAGCACCAAGGAAAAATGA---ACTCAGAAGCAGAGGG-CCCTCGA--CGTGCGC-GGGGAGCCCA-ATGCG-TTGGA---GATGCCTCG-GAATCAAATGACTCTCGGCAATGGAT-------ATCTCGGCTCTTGCATCGATGAAGAACGTAGTGAAATGCGATACTTGGTGTGAATTGCAGAATCTCGTGAACCATTGAGTCTTTGAACGCAAGTTGTGCCCGAGGCCTTGTGGTCGAGGGCACGCCTGCTTGGGCGTCATGGCAT--GTCGCCTTTGCT-CCTTGC--TTT--GTCG--GG-GGCCAAGCGCGGAAATTGGCCTCGTGTG--CCCTC------GGGCACAGTCGGTCGAAGAGTGGG-TAG--TCGGCAGTCGTC-GGGCGCGATGGGTGTTGGT-CGCCC-TATGCGTGAACTG-AACGTCGTCCCCGGCG---TG-TTGGAA-CGAGTCCTCAAG---AGA-TCCTG-TGCGAT-TGCGG--CGAC-----GCGTG--------A-GTGCC-GTATC---CGTC-AAA-TTGTGGCCCCAAGTCAGGCGAGGC-CCACCCGCC-GAGTTTAAGCATATC--------------------------------------
>Alpinia_sp_Poulsen2674
-GGAAGTAAAA--GTCGTAACAAGGTTTCCGTAGGTGAACCTGCGGAA--GGATCA--TTGTT--GAGAGAG-CAT-----TGAAT--TACGGATG--G-TTGTG--AATGTGTCAATGT--GC-CCC-TTTAATTG--CCCC-AT----GTTGGTGGCCGACCGACCGT-AGC-TCGGTGCGATCAGCACCAAGGAAAAATGA---ACTCAGAAGCAGAGGG-CCCTCGG--CGTGCGC-GGGGAGCCCA-ATGCG-TTGGA---GATGCCTCG-GAATCAAATGACTCTCGGCAATGGAT-------ATCTCGGCTCTTGCATCGATGAAGAACGTAGTGAAATGCGATACTTGGTGTGAATTGCAGAATCTCGTGAACCATTGAGTCTTTGAACGCAAGTTGTGCCCGAGGCCTTGTGGTCGAGGGCACGCCTGCTTGGGCGTCATGGCAT--GTCGCCTTTGCT-CCTTGC--TTT--GTCG--GG-GGCCAAGCGCGGAAATTGGCCTCGTGTG--CCCTC------GGGCACAGTCGGTCGAAGAGTGGG-TAG--TYGGCAGTCGTC-GGGCGCGATGGGTGTTGGT-CGCCC-TATGCGTGAACTG-AACGTCGTCCTCGGCG---TG-TTGGAA-CGAGTCCTCAAG---AGA-TCCTG-TGCGAT-TGCGG--CGAC-----GTGTG--------A-GTGCC-GTATC---CGTC-AAA-TTGTGGCCCCAAGTCAGGCGAGGC-CCACCCGCC-GAGTTTAAGCATATCAATAA---------------------------------
>Alpinia_monopleura_Poulsen2759
-GGAAGTAAAA--GTCGTAACAAGGTTTCCGTAGGTGAACCTGCGGAA--GGATCA--TTGTT--GAGAGAG-CAT-----TGAAT--TACGGATG--G-TTGTG--AATGTGTCAATGT--GC-CCC-TTTAATTG--CCCC-AT----GTTGGTGGCCGACCGACCGT-AGC-TCGGTGCGATCAGCACCAAGGAAAAATGA---ACTCAGAAGCAGAGGG-CCCTCGG--CGTGCGC-GGGGAGCCCA-ATGCG-TTGGA---GATGCCTCG-GAATCAAATGACTCTCGGCAATGGAT-------ATCTCGGCTCTTGCATCGATGAAGAACGTAGTGAAATGCGATACTTGGTGTGAATTGCAGAATCTCGTGAACCATTGAGTCTTTGAACGCAAGTTGTGCCCGAGGCCTTGTGGTCGAGGGCACGCCTGCTTGGGCGTCATGGCAT--GTCGCCTTTGCT-CCTTGC--TTT--GTCG--GG-GGCCAAGCGCGGAAATTGGCCTCGTGTG--CCCTC------GGGCACAGTCGGTCGAAGAGTGGG-TAG--TCGGCAGTCGTC-GGGCGCGATGGGTGTTGGT-CGCCC-TATGCGTGAACTG-AACGTCGTCCCCGGCG---TG-TTGGAA-CGAGTCCTCAAG---AGA-TCCTG-TGCGAT-TGCGG--CGAC-----GCGTG--------A-GTGCC-GTATC---CGTC-AAA-TTGTGGCCCCAAGTCAGGCGAGGC-CCACCCGCC-GAGTTTAAGCATATCAATAA---------------------------------
>Alpinia_sp_Poulsen2772
-GGAAGTAAAA--GTCGTAACAAGGTTTCCGTAGGTGAACCTGCGGAA--GGATCA--TTGTT--GAGAGAG-CAT-----TGAAT--TACGGATG--G-TTGTG--AATGTGTCAATGT--GC-CCC-TTTAATTG--CCCC-AT----GTTGGTGGCCGACCGACCGT-AGC-TCGGTGCGATCAGCACCAAGGAAAAATGA---ACTCAGAAGCAGAGGG-CCCTCGG--CGTGCGC-GGGGAGCCCA-ATGCG-TTGGA---GATGCCTCG-GAATCAAATGACTCTCGGCAATGGAT-------ATCTCGGCTCTTGCATCGATGAAGAACGTAGTGAAATGCGATACTTGGTGTGAATTGCAGAATCTCGTGAACCATTGAGTCTTTGAACGCAAGTTGTGCCCGAGGCCTTGTGGTCGAGGGCACGCCTGCTTGGGCGTCATGGCAT--GTCGCCTTTGCT-CCTTGC--TTT--GTCG--GG-GGCCAAGCGCGGAAATTGGCCTCGTGTG--CCCTC------GGGCACAGTCGGTCGAAGAGTGGG-TAG--TCGGCAGTCGTC-GGGCGCGATGGGTGTTGGT-CGCCC-TATGCGTGAACTG-AACGTCGTCCCCGGCG---TG-TTGGAA-CGAGTCCTCAAG---AGA-TCCTG-TGCGAT-TGCGG--CGAC-----GCGTG--------A-GTGCC-GTATC---CGTC-AAA-TTGTGGCCCCAAGTCAGGCGAGGC-CCACCCGCC-GAGTTTAAGCATATCAATAAG--CGGA--------------------------
>Alpinia_Poulsen2769
-GGAAGTAAAA--GTCGTAACAAGGTTTCCGTAGGTGAACCTGCGGAA--GGATCA--TTGTT--GAGAGAG-CAT-----TGAAT--TACGGATG--G-TTGTG--AATGTGTCAATGT--GC-CCC-TTTAATTG--CCCC-AT----GTTGGTGGCCGACCGACCGT-AGC-TCGGTGCGATCAGCACCAAGGAAAAATGA---ACTCAGAAGCAGAGGG-CCCTCGG--CGTGCGC-GGGGAGCCCA-ATGCG-TTGGA---GATGCCTCG-GAATCAAATGACTCTCGGCAATGGAT-------ATCTCGGCTCTTGCATCGATGAAGAACGTAGTGAAATGCGATACTTGGTGTGAATTGCAGAATCTCGTGAACCATTGAGTCTTTGAACGCAAGTTGTGCCCGAGGCCTTGTGGTCGAGGGCACGCCTGCTTGGGCGTCATGGCAT--GTCGCCTTTGCT-CCTTGC--TTT--GTCG--GG-GGCCAAGCGCGGAAATTGGCCTCGTGTG--CCCTC------GGGCACAGTCGGTCGAAGAGTGGG-TAG--TCGGCAGTCGTC-GGGCGCGATGGGTGTTGGT-CGCCC-TATGCGTGAACTG-AACGTCGTCCCCGGCG---TG-TTGGAA-CGAGTCCTCAAG---AGA-TCCTG-TGCGAT-TGCGG--CGAC-----GCGTG--------A-GTGCC-GTATC---CGTC-AAA-TTGTGGCCCCAAGTCAGGCGAGGC-CCACCCGCC-GAGTTTAAGCATATCAATAAG--CCGGAGGAA---------------------
>Alpinia_sp_Senjaya37
-GGAAGTAAAA--GTCGTAACAAGGTTTCCGTAGGTGAACCTGCGGAA--GGATCA--TTGTT--GAGAGAG-CAT-----TGAAT--TACGGATG--G-TTGTG--AATGTGTCAATGT--GC-CCC-TTTAATTG--CCCC-AT----GTTGGTGGCCGACCGACCGT-AGC-TCGGTGCGATCAGCACCAAGGAAAAATGA---ACTCAGAAGCAGAGGG-CCCTCGG--CGTGCGC-GGGGAGCCCA-ATGCG-TTGGA---GATGCCTCG-GAATCAAATGACTCTCGGCAATGGAT-------ATCTCGGCTCTTGCATCGATGAAGAACGTAGTGAAATGCGATACTTGGTGTGAATTGCAGAATCTCGTGAACCATTGAGTCTTTGAACGCAAGTTGTGCCCGAGGCCTTGTGGTCGAGGGCACGCCTGCTTGGGCGTCATGGCAT--GTCGCCTTTGCT-CCTTGC--TTT--GTCG--GG-GGCCAAGCGCGGAAATTGGCCTCGTGTG--CCCTC------GGGCACAGTCGGTCGAAGAGTGGG-TAG--TCGGCAGTCGTC-GGGCGCGATGGGTGTTGGT-CGCCC-TATGCGTGAACTG-AACGTCGTCCCCGGCG---TG-TTGGAA-CGAGTCCTCAAG---AGA-TCCTG-TGCGAT-TGCGG--CGAC-----GCGTG--------A-GTGYC-GTATC---CGTC-AAA-TTGTGGCCCCAAGTCAGGCGAGGC-CCACCCGCC-GAGTTTAAGCATATCAAT-----------------------------------
>Alpinia_sp_Poulsen2780
-GGAAGTAAAA--GTCGTAACAAGGTTTCCGTAGGTGAACCTGCGGAA--GGATCA--TTGTT--GAGAGAG-CAT-----TGAAT--TACGGATG--G-TTGTG--AATGTGTCAATGT--GC-CCC-TTTAATTG--CCCC-AT----GTTGGTGGCCGACCGACCGT-AGC-TCGGTGCGATCAGCACCAAGGAAAAATGA---ACTCAGAAGCAGAGGG-CCCTCGG--CGTGCGC-GGGGAGCCCA-ATGCG-TTGGA---GATGCCTCG-GAATCAAATGACTCTCGGCAATGGAT-------ATCTCGGCTCTTGCATCGATGAAGAACGTAGTGAAATGCGATACTTGGTGTGAATTGCAGAATCTCGTGAACCATTGAGTCTTTGAACGCAAGTTGTGCCCGAGGCCTTGTGGTCGAGGGCACGCCTGCTTGGGCGTCATGGCAT--GTCGCCTTTGCT-CCTTGC--TTT--GTCG--GG-GGCCAAGCGCGGAAATTGGCCTCGTGTG--CCCTC------GGGCACAGTCGGTCGAAGAGTGGG-TAG--TCGGCAGTCGTC-GGGCGCGATGGGTGTTGGT-CGCCC-TATGCGTGAACTG-AACGTCGTCCCCGGCG---TG-TTGGAA-CGAGTCCTCAAG---AGA-TCCTG-TGCGAT-TGCGG--CGAC-----GCGTG--------A-GTGCC-GTATC---CGTC-AAA-TTGTGGCCCCAAGTCAGGCGAGGC-CCACCCGCC-GAGTTTAAGCATATCAAT-----------------------------------
>Alpinia_monopleura_Poulsen2611
-------------GTCGTAACAAGGTTTCCGTAGGTGAACCTGCGGAA--GGATCA--TTGTT--GAGAGAG-CAT-----TGAAT--TACGGATG--G-TTGTG--AATGTGTCAATGT--GC-CCC-TTTAATTG--CCCC-AT----GTTGGTGGCCGACCGACCGT-AGC-TCGGTGCGATCAGCACCAAGGAAAAATGA---ACTCAGAAGCAGAGGG-CCCTCGA--CGTGCGC-GGGGAGCCCA-ATGCG-TTGGA---GATGCCTCG-GAATCAAATGACTCTCGGCAATGGAT-------ATCTCGGCTCTTGCATCGATGAAGAACGTAGTGAAATGCGATACTTGGTGTGAATTGCAGAATCTCGTGAACCATTGAGTCTTTGAACGCAAGTTGTGCCCGAGGCCTTGTGGTCGAGGGCACGCCTGCTTGGGCGTCATGGCAT--GTCGCCTTTGCT-CCTTGC--TTT--GTCG--GG-GGCCAAGCGCGGAAATTGGCCTCGTGTG--CCCTC------GGGCACAGTCGGTCGAAGAGTGGG-TAG--TCGGCAGTCGTC-GGGCGCGATGGGTGTTGGT-CGCCC-TATGCGTGAACTG-AACGTCGTCCCCGGCG---TG-TTGGAA-CGAGTCCTCAAG---AGA-TCCTG-TGCGAT-TGCGG--CGAC-----GCGTG--------A-GTGCC-GTATC---CGTC-AAA-TTGTGGCCCCAAGTCAGGCGAGGC-CCACCCGCC-GAGTTTAAGCATATCAATAA---------------------------------
>Alpinia_sp_Poulsen2639
-------------GTCGTAACAAGGTTTCCGTAGGTGAACCTGCGGAA--GGATCA--TTGTT--GAGAGAG-CAT-----TGAAT--TACGGATG--G-TTGTG--AATGTGTCAATGT--GC-CCC-TTTAATTG--CCCC-AT----GTTGGTGGCCGACCGACCGT-AGC-TCGGTGCGATCAGCACCAAGGAAAAATGA---ACTCAGAAGCAGAGGG-CCCTCGG--CGTGCGC-GGGGAGCCCA-ATGCG-TTGGA---GATGCCTCG-GAATCAAATGACTCTCGGCAATGGAT-------ATCTCGGCTCTTGCATCGATGAAGAACGTAGTGAAATGCGATACTTGGTGTGAATTGCAGAATCTCGTGAACCATTGAGTCTTTGAACGCAAGTTGTGCCCGAGGCCTTGTGGTCGAGGGCACGCCTGCTTGGGCGTCATGGCAT--GTCGCCTTTGCT-CCTTGC--TTT--GTCG--GG-GGCCAAGCGCGGAAATTGGCCTCGTGTG--CCCTC------GGGCACAGTCGGTCGAAGAGTGGG-TAG--TCGGCAGTCGTC-GGGCGCGATGGGTGTTGGT-CGCCC-TATGCGTGAACTG-AACGTCGTCCCCGGCG---TG-TTGGAA-CGAGTCCTCAAG---AGA-TCCTG-TGCGAT-TGCGG--CGAC-----GCGTG--------A-GTGCC-GTATC---CGTC-AAA-TTGTGGCCCCAAGTCAGGCGAGGC-CCACCCGCC-GAGTTTAAGCATATCAATAA---------------------------------
>Alpinia_cf_monopleura_Senjaya29
-------------GTCGTAACAAGGTTTCCGTAGGTGAACCTGCGGAA--GGATCA--TTGTT--GAGAGAG-CAT-----TGAAT--TACGGATG--G-TTGTG--AATGTGTCAATGT--GC-CCC-TTTAATTG--CCCC-AT----GTTGGTGGCCGACCGACCGT-AGC-TCGGTGCGATCAGCACCAAGGAAAAATGA---ACTCAGAAGCAGAGGG-CCCTCGG--CGTGCGC-GGGGAGCCCA-ATGCG-TTGGA---GATGCCTCG-GAATCAAATGACTCTCGGCAATGGAT-------ATCTCGGCTCTTGCATCGATGAAGAACGTAGTGAAATGCGATACTTGGTGTGAATTGCAGAATCTCGTGAACCATTGAGTCTTTGAACGCAAGTTGTGCCCGAGGCCTTGTGGTCGAGGGCACGCCTGCTTGGGCGTCATGGCAT--GTCGCCTTTGCT-CCTTGC--TTT--GTCG--GG-GGCCAAGCGCGGAAATTGGCCTCGTGTG--CCCTC------GGGCACAGTCGGTCGAAGAGTGGG-TAG--TCGGCAGTCGTC-GGGCGCGATGGGTGTTGGT-CGCCC-TATGCGTGAACTG-AACGTCGTCCCCGGCG---TG-TTGGAA-CGAGTCCTCAAG---AGA-TCCTG-TGCGAT-TGCGG--CGAC-----GCGTG--------A-GTGCC-GTATC---CGTC-AAA-TTGTGGCCCCAAGTCAGGCGAGGC-CCACCCGCC-GAGTTTAAGCATAT---------------------------------------
>Alpinia_monopleura_Poulsen2818
---AAGTAAAA--GTCGTAACAAGGTTTCCGTAGGTGAACCTGCGGAA--GGATCA--TTGTT--GAGAGAG-CAT-----TGAAT--TACGGATG--G-TTGTG--AATGTGTCAATGT--GC-CCC-TTTAATTG--CCCC-AT----GTTGGTGGCCGACCGACCGT-AGC-TCGGTGCGATCAGCACCAAGGAAAAATGA---ACTCGGAAGCAGAGGG-CCCTCGG--CGTGCGC-GGGGAGCCCA-ATGCG-TTGGA---GATGCCTCG-GAATCAAATGACTCTCGGCAATGGAT-------ATCTCGGCTCTTGCATCGATGAAGAACGTAGTGAAATGCGATACTTGGTGTGAATTGCAGAATCTCGTGAACCATTGAGTCTTTGAACGCAAGTTGTGCCCGAGGCCTTGTGGTCGAGGGCACGCCTGCTTGGGCGTCATGGCAT--GTCGCCTTTGCT-CCTTGC--TTT--GTCG--GG-GGCCAAGCGCGGAAATTGGCCTCGTGTG--CCCTC------GGGCACAGTCGGTCGAAGAGTGGG-TAG--TCGGCAGTCGTC-GGGCGCGATGGGTGTTGGT-CGCCC-TATGCGTGAACTG-AACGTCGTCCCCGGCG---TG-TTGGAA-CGAGTCCTCAAG---AGA-TCCTG-TGCGAT-TGCGG--CGAC-----GCGTG--------A-GTGCC-GTATC---CGTC-AAA-TTGTGGCCCCAAGTCAGGCGAGGC-CCACCCGCC-GAGTTTAAGCATATCAATAA---------------------------------
>Alpinia_sandsii_Poulsen2778
---AAGTAAAA--GTCGTAACAAGGTTTCCGTAGGTGAACCTGCGGAA--GGATCA--TTGTT--GAGAGAG-CAT-----TGAAT--TACGGATG--G-TTGTG--AATGTGTCAATGT--GC-CCC-TTTAATTG--CCCC-AT----GTTGGTGGCCGACCGACCGT-AGC-TCGGTGCGATCAGCACCAAGGAAAAATGA---ACTCAGAAGCAGAGGG-CCCTCGG--CGTGCGC-GGGGAGCCCA-ATGCG-TTGGA---GATGCCTCG-GAATCAAATGACTCTCGGCAATGGAT-------ATCTCGGCTCTTGCATCGATGAAGAACGTAGTGAAATGCGATACTTGGTGTGAATTGCAGAATCTCGTGAACCATTGAGTCTTTGAACGCAAGTTGTGCCCGAGGCCTTGTGGTCGAGGGCACGCCTGCTTGGGCGTCATGGCAT--GTCGCCTTTGCT-CCTTGC--TTT--GTCG--GG-GGCCAAGCGCGGAAATTGGCCTCGTGTG--CCCTC------GGGCACAGTCGGTCGAAGAGTGGG-TAG--TCGGCAGTCGTC-GGGCGCGATGGGTGTTGGT-CGCCC-TATGCGTGAACTG-AACGTCGTCCCCGGCG---TG-TTGGAA-CGAGTCCTCAAG---AGA-TCCTG-TGCGAT-TGCGG--CGAC-----GCGTG--------A-GTGCC-GTATC---CGTC-AAA-TTGTGGCCCCAAGTCAGGCGAGGC-CCACCCGCC-GAGTTTAAGCATATCAATAA---------------------------------
>Alpinia_sp_2773
-------------GTCGTAACAAGGTTTCCGTAGGTGAACCTGCGGAA--GGATCA--TTGTT--GAGAGAG-CAT-----TGAAT--TACGGATG--G-TTGTG--AATGTGTCAATGT--GC-CCC-TTTAATTG--CCCC-AT----GTTGGTGGCCGACCGACCGT-AGC-TCGGTGCGATCAGCACCAAGGAAAAATGA---ACTCAGAAGCAGAGGG-CCCTCGG--CGTGCGC-GGGGAGCCCA-ATGCG-TTGGA---GATGCCTCG-GAATCAAATGACTCTCGGCAATGGAT-------ATCTCGGCTCTTGCATCGATGAAGAACGTAGTGAAATGCGATACTTGGTGTGAATTGCAGAATCTCGTGAACCATTGAGTCTTTGAACGCAAGTTGTGCCCGAGGCCTTGTGGTCGAGGGCACGCCTGCTTGGGCGTCATGGCAT--GTCGCCTTTGCT-CCTTGC--TTT--GTCG--GG-GGCCAAGCGCGGAAATTGGCCTCGTGTG--CCCTC------GGGCACAGTCGGTCGAAGAGTGGG-TAG--TCGGCAGTCGTC-GGGCGCGATGGGTGTTGGT-CGCCC-TATGCGTGAACTG-AACGTCGTCCCCGGCG---TG-TTGGAA-CGAGTCCTCAAG---AGA-TCCTG-TGCGAT-TGCGG--CGAC-----GCGTG--------A-GTGYC-GTATC---CGTC-AAA-TTGTGGCCCCAAGTCAGGCGAGGC-CCACCCGCC-GAGTTTAAGCATATCAA------------------------------------
>Alpinia_monopleura_Poulsen2787
TGGAAGTAAAA--GTCGTAACAAGGTTTCCGTAGGTGAACCTGCGGAA--GGATCA--TTGTT--GAGAGAG-CAT-----TGAAT--TACGGATG--G-TTGTG--AATGTGTCAATGT--GC-CCC-TTTAATTG--CCCC-AT----GTTGGTGGCCGACCGACCGT-AGC-TCGGTGCGATCAGCACCAAGGAAAAATGA---ACTCGGAAGCAGAGGG-CCCTCGG--CGTGCGC-GGGGAGCCCA-ATGCG-TTGGA---GATGCCTCG-GAATCAAATGACTCTCGGCAATGGAT-------ATCTCGGCTCTTGCATCGATGAAGAACGTAGTGAAATGCGATACTTGGTGTGAATTGCAGAATCTCGTGAACCATTGAGTCTTTGAACGCAAGTTGTGCCCGAGGCCTTGTGGTCGAGGGCACGCCTGCTTGGGCGTCATGGCAT--GTCGCCTTTGCT-CCTTGC--TTT--GTCG--GG-GGCCAAGCGCGGAAATTGGCCTCGTGTG--CCCTC------GGGCACAGTCGGTCGAAGAGTGGG-TAG--TCGGCAGTCGTC-GGGCGCGATGGGTGTTGGT-CGCCC-TATGCGTGAACTG-AACGTCGTCCCCGGCG---TG-TTGGAA-CGAGTCCTCAAG---AGA-TCCTG-TGCGAT-TGCGG--CGAC-----GCGTG--------A-GTGCC-GTATC---CGTC-AAA-TTGTGGCCCCAAGTCAGGCGAGGC-CCACCCGCC-GAGTTTAAGCATATCAAT-----------------------------------
>Alpinia_aff_sandsii_Poulsen2663
-----GTAAAA--GTCGTAACAAGGTTTCCGTAGGTGAACCTGCGGAA--GGATCA--TTGTT--GAGAGAG-CAT-----TGAAT--TACGGATG--G-TTGTG--AATGTGTCAATGT--GC-CCC-TTTAATTG--CCCC-AT----GTTGGTGGCCGACCGATCGT-AGC-TCGGTGCGATCAGCACCAAGGAAAAATGA---ACTCAGAAGCAGAGGG-CCCTCGG--CGTGCGC-GGGGAGCCCA-ATGCG-TTGGA---GATGYCTCG-GAATCAAATGACTCTCGGCAATGGAT-------ATCTCGGCTCTTGCATCGATGAAGAACGTAGTGAAATGCGATACTTGGTGTGAATTGCAGAATCTCGTGAACCATTGAGTCTTTGAACGCAAGTTGTGCCCGAGGCCTTGTGGTCGAGGGCACGCCTGCTTGGGCGTCATGGCAT--GTCGCCTTTGCT-CCTTGC--TTT--GTCG--GG-GGCCAAGCGCGGAAATTGGCCTCGTGTG--CCCTC------GGGCACAGTCGGTCGAAGAGTGGG-TAG--TCGGCAGTCGTC-GGGCGCGATGGGTGTTGGT-CGCCC-TATGCGTGAACTG-AACGTCGTCCCCGGCG---TG-TTGGAA-CGAGTCCTCAAG---AGA-TCCTG-TGCGAT-TGCGG--CGAC-----GCGTG--------A-GTGCC-GTATC---CGTC-AAA-TTGTGGCCCCAAGTCAGGCGAGGC-CCACCCGCC-GAGTTTAAGCATATCAATAA---------------------------------
>Alpinia_sp_Poulsen3255
---------------CGTAACAAGGTTTCCGTAGGTGAACCTGCGGAA--GGATCA--TTGTT--GAGAGAG-CAT-----TGAAT--TACGGATG--G-TTGTG--AATGTGTCAATGT--GC-CCC-TTTAATTG--CCCC-AT----GTTGGTGGCCGACCGACCGT-AGC-TCGGTGCGATCAGCACCAAGGAAAAATGA---ACTCAGAAGCAGAGGG-CCCTCGG--CGTGCGC-GGGGAGCCCA-ATGCG-TTGGA---GATGCCTCG-GAATCAAATGACTCTCGGCAATGGAT-------ATCTCGGCTCTTGCATCGATGAAGAACGTAGTGAAATGCGATACTTGGTGTGAATTGCAGAATCTCGTGAACCATTGAGTCTTTGAACGCAAGTTGTGCCCGAGGCCTTGTGGTCGAGGGCACGCCTGCTTGGGCGTCATGGCAT--GTCGCCTTTGCT-CCTTGC--TTT--GTCG--GG-GGCCAAGCGCGGAAATTGGCCTCGTGTG--CCCTC------GGGCACAGTCGGTCGAAGAGTGGG-TAG--TCGGCAGCCGTC-GGGCGCGATGGGTGTTGGT-CGCCC-TATGCGTGAACTG-AACGTCGTCCCCGACG---TG-TTGGAA-CGAGTCCTCAAG---AGA-TCCTG-TGCGAT-TGCGG--CGAC-----GCGTG--------A-GTGCC-GTATC---CGTC-AAA-TTGTGGCCCCAAGTCAGGCGAGGC-CCACCCGCC-GAGTTTAAGCATA----------------------------------------
>Alpinia_laxisecunda_Poulsen2482
-------------GTCGTAACAAGGTTTCCGTAGGTGAACCTGCGGAA--GGATCA--TTGTT--GAGAGAG-CAT-----TGAAT--GACGGATG--G-CTGTG--AATGTGTCAATGT--GC-CCC-TTTAATTG--CCCC-AT----GTTGGTGGCCGACCGACCGT-AGC-TCGGTGCGATCAGCACCAAGGAAAAATGA---ACTCAGAAGCAGAGGG-CCCTCGG--CGTGCGC-GGGGAGCCCA-ATGCG-TTGGA---GATGCCTCG-GAATCAAATGACTCTCGGCAATGGAT-------ATCTCGGCTCTTGCATCGATGAAGAACGTAGTGAAATGCGATACTTGGTGTGAATTGCAGAATCTCGTGAACCATTGAGTCTTTGAACGCAAGTTGTGCCCGAGGCCTTGTGGTCGAGGGCACGCCTGCTTGGGCGTCATGGCAT--GTCGCCTTTGCT-CCTTGC--TTT--GTCG--GG-GGCCAAGCGCGGAAATTGGCCTCGTGCG--CCCTC------GGGCACAGTCGGTCGAAGAGTGGG-TAG--TCGGCAGTCGTC-GGGCGCGATGGGTGTTGGT-CGCCC-TATGCGTGAACTG-AACGTCGTCCCCGTCG---TG-TTGGAA-CGAGTCCTCAAG---AGA-TCCTG-TGCGAT-TGCGG--CGAT-----CCGTG--------A-GTGCC-GTATC---CGTC-AAA-TTGTGGCCCCAAGTCAGGCGAGGC-CCACCCGCC-GAGTTTAAGCATAT---------------------------------------
>Alpinia_sp_Poulsen2650
TGGAAGTAAAAAAGTCGTAACAAGGTTTCCGTAGGTGAACCTGCGGAA--GGATCA--TTGTT--GAGAGAG-CAT-----TGAAT--TACGGATG--G-TTGTG--AATGTGTCAATGT--GC-CCC-TTTAATTG--CCCC-AT----GTTGGTGGCCGACCGATCGT-AGC-TCGGTGCGATCAGCACCAAGGAAAAATGA---ACTCAGAAGCAGAGGG-CCCTCGG--CGTGCGC-GGGGAGCCCA-ATGCG-TTGGA---GATGCCTCG-GAATCAAATGACTCTCGGCAATGGAT-------ATCTCGGCTCTTGCATCGATGAAGAACGTAGTGAAATGCGATACTTGGTGTGAATTGCAGAATCTCGTGAACCATTGAGTCTTTGAACGCAAGTTGTGCCCGAGGCCTTGTGGTCGAGGGCACGCCTGCTTGGGCGTCATGGCAT--GTCGCCTTTGCT-CCTTGC--TTT--GTCG--GG-GGCCAAGCGCGGAAATTGGCCTCGTGTG--CCCTC------GGGCACAGTCGGTCGAAGAGTGGG-TAG--TCGGCAGTCGTC-GGGCGCGATGGGTGTTGGT-CGCCC-TATGYGTGAACTG-AACGTCGTCCCCGGCG---TG-TTGGAA-CGAGTCCTCAAG---AGA-TCCTG-TGCGAT-TGCGG--CGAC-----GCGTG--------A-GTGCC-GTATC---CGTC-AAA-TTGTGGCCCCAAGTCAGGCGAGGC-CCACCCGCC-GAGTTTAAGCATATCAATAAGGCCGGAGGAA----------------------
>Alpinia_eremochlamys_Poulsen2607
--------------TCGTAACAAGGTTTCCGTAGGTGAACCTGCGGAA--GGATCA--TTGTT--GAGAGAG-CAT-----TGAAT--GACGGATG--G-CTGTG--AATGTGTCAATGT--GC-CCC-TTTAATTG--CCCC-AT----GTTGGTGGCCGACCGACCGT-AGC-TCGGTGCGATCAGCACCAAGGAAAAATGA---ACTCGGAAGCAGAGGG-CCCTCGG--CGTGCGC-GGGGAGCCCA-ATGCG-TTGGA---GATGCCTCG-GAATCAAATGACTCTCGGCAATGGAT-------ATCTCGGCTCTTGCATCGATGAAGAACGTAGTGAAATGCGATACTTGGTGTGAATTGCAGAATCTCGTGAACCATTGAGTCTTTGAACGCAAGTTGTGCCCGAGGCCTTGTGGTCGAGGGCACGCCTGCTTGGGCGTCATGGCAT--GTCGCCTTTGCT-CCTTGC--TTT--GTCG--GG-GGCCAAGCGCGGAAATTGGCCTCGTGTG--CCCTC------GGGCACAGTCGGTCGAAGAGTGGG-TAG--TCGGCAGTCGTC-GGGCGCGATGGGTGTTGGT-CGCCC-TATGCGTGAACTG-AACGTCGTCCCCGTCG---TG-TTGGAA-CGAGTCCTCAAG---AGA-TCCTG-TGCGAT-TGCGG--CGAC-----GCGTG--------A-GTGCC-GTATC---CGTC-AAA-TTGTGGCCCCAAGTCAGGCGAGGC-CCACCCGCC-GAGTTTAAGCATATCAATA----------------------------------
>Alpinia_eremochlamys_Poulsen2614
--------------TCGTAACAAGGTTTCCGTAGGTGAACCTGCGGAA--GGATCA--TTGTT--GAGAGAG-CAT-----TGAAT--GACGGATG--G-CTGTG--AATGTGTCAATGT--GC-CCC-TTTAATTG--CCCC-AT----GTTGGTGGCCGACCGACCGT-AGC-TCGGTGCGATCAGCACCAAGGAAAAATGA---ACTCGGAAGCAGAGGG-CCCTCGG--CGTGCGC-GGGGAGCCCA-ATGCG-TTGGA---GATGCCTCG-GAATCAAATGACTCTCGGCAATGGAT-------ATCTCGGCTCTTGCATCGATGAAGAACGTAGTGAAATGCGATACTTGGTGTGAATTGCAGAATCTCGTGAACCATTGAGTCTTTGAACGCAAGTTGTGCCCGAGGCCTTGTGGTCGAGGGCACGCCTGCTTGGGCGTCATGGCAT--GTCGCCTTTGCT-CCTTGC--TTT--GTCG--GG-GGCCAAGCGCGGAAATTGGCCTCGTGTG--CCCTC------GGGCACAGTCGGTCGAAGAGTGGG-TAG--TCGGCAGTCGTC-GGGCGCGATGGGTGTTGGT-CGCCC-TATGCGTGAACTG-AACGTCGTCCCCGTCG---TG-TTGGAA-CGAGTCCTCAAG---AGA-TCCTG-TGCGAT-TGCGG--CGAC-----GCGTG--------A-GTGCC-GTATC---CGTC-AAA-TTGTGGCCCCAAGTCAGGCGAGGC-CCACCCGCC-GAGTTTAAGCATATCAATA----------------------------------
>Alpinia_sp_Senjaya52
TGGAAGTAAAA-AGTCGTAACAAGGTTTCCGTAGGTGAACCTGCGGAA--GGATCA--TTGTT--GAGAGAG-CAT-----TGAAT--GACGGATG--G-CTGTG--AATGTGTCAATGT--GC-CCC-TTTAATTG--CCCC-AT----GTTGGTGGCCGACCGACCGT-AGC-TCGGTGCGATCAGCACCAAGGAAAAATGA---ACTCAGAAGCTGAGGG-CCCTCGG--CGTGCGC-GGGGAGCCCA-ATGCG-TTGGA---GATGCCTCG-GAATCAAATGACTCTCGGCAATGGAT-------ATCTCGGCTCTTGCATCGATGAAGAACGTAGTGAAATGCGATACTTGGTGTGAATTGCAGAATCTCGTGAACCATTGAGTCTTTGAACGCAAGTTGTGCCCGAGGCCTTGTGGTCGAGGGCACGCCTGCTTGGGCGTCATGGCAT--GTCGCCTTTGCT-CCTTGC--TTT--GTCG--GG-GGCCAAGCGCGGAAATTGGCCTCGTGTG--CCCTC------GGGCACAGTCGGTCGAAGAGTGGG-TAG--TCGGCAGTCGTC-GGGCGCGATGGGTGTTGGT-CGCCC-TATGCGTGAACTG-AACGTCGTCCCCGTCG---TG-TTGGAA-CGAGTCCTCAAG---AGA-TCCTG-TGCGAT-TGCGG--CGAC-----GCGTG--------A-GTGCC-GTATC---CGTC-AAA-TTGTGGCCCCAAGTCAGGCGAGGC-CCACCCGCC-GAGTTTAAGCATATCAATA----------------------------------
>Alpinia_sp_Ardiyani604
----------------------------------------------------------TTGTT--GAGAGAG-CAC-----TGAAT--GACGGATG--G-CTGTG--AATGTGTCAATGT--GC-CCC-TTTAATTG--CCCC-AT----GTTGGTGGCCGACCGACCGT-AGC-TCGGTGCGATCAGCACCAAGGAAAAATGA---ACTCAGAAGCAGAGGG-CCCTCGG--CGTGCGC-GGGGAGCCCA-ATGCG-TCGGA---GATGCCTCG-GAATCAAATGACTCTCGGCAATGGAT-------ATCTCGGCTCTTGCATCGATGAAGAACGTAGTGAAATGCGATACTTGGTGTGAATTGCAGAATCTCGTGAACCATTGAGTCTTTGAACGCAAGTTGTGCCCGAGGCCTTGTGGTCGAGGGCACGCCTGCTTGGGCGTCATGGCAT--GTCGCCTTTGCT-CCTTGC--TTT--GTCG--GG-GGCCAAGCGTGGAAATTGGCCTCGTGTG--CCCTC------GGGCACAGTCGGTCGAAGAGTGGG-TAG--TCGGCAGTCGTC-GGGCGCGATGGGTGTTGGT-CGCCC-TATGCGTGAACTG-AACGTCGTCCCCGTCG---TG-TTGGAA-CGAGTCCTCAAG---AGA-TCCTG-TGCGAT-TGCGG--CGAC-----GCGTG--------A-GTGTC-GTATC---CGTC-AAA-TTGT------------------------------------------------------------------------------------
>Alpinia_sp_Sulbar068
----------------------------------------------------------TTGTT--GAGAGAG-CAT-----TGAAT--TACGGATG--G-TTGTG--AATGTGTCAATGT--GC-CCC-TTTAATTG--CCCC-AT----GTTGGTGGCCGACCGACCGT-AGC-TCGGTGCGATCAGCACCAAGGAAAAATGA---ACTCAGAAGCAGAGGG-CCCTCGG--CGTGCGC-GGGGAGCCCA-ATGCG-TTGGA---GATGCCTCG-GAATCAAATGACTCTCGGCAATGGAT-------ATCTCGGCTCTTGCATCGATGAAGAACGTAGTGAAATGCGATACTTGGTGTGAATTGCAGAATCTCGTGAACCATTGAGTCTTTGAACGCAAGTTGTGCCCGAGGCCTTGTGGTCGAGGGCACGCCTGCTTGGGCGTCATGGCAT--GTCGCCTTTGCT-CCTTGC--TTT--GTCG--GG-GGCCAAGCGCGGAAATTGGCCTCGTGTG--CCCTC------GGGCACAGTCGGTCGAAGAGTGGG-TAG--TCGGCAGTCGTC-GGGCGCGATGGGTGTTGGT-CGCCC-TATGCGTGAACTG-AACGTCGTCCCCGGCG---TG-TTGGAA-CGAGTCCTCAAG---AGA-TCCTG-TGCGAT-TGCGG--CGAC-----GCGTG--------A-GTGCC-GTATC---CGTC-AAA-TTGT------------------------------------------------------------------------------------
>Alpinia_sp_Sulbar077
----------------------------------------------------------TTGTT--GAGAGAG-CAT-----TGAAT--TACGGATG--G-TTGTG--AATGTGTCAATGT--GC-CCC-TTTAATTG--CCCC-AT----GTTGGTGGCCGACCGACCGT-AGC-TCGGTGCGATCAGCACCAAGGAAAAATGA---ACTCAGAAGCAGAGGG-CCCTCGG--CGTGCGC-GGGGAGCCCA-ATGCG-TTGGA---GATGCCTCG-GAATCAAATGACTCTCGGCAATGGAT-------ATCTCGGCTCTTGCATCGATGAAGAACGTAGTGAAATGCGATACTTGGTGTGAATTGCAGAATCTCGTGAACCATTGAGTCTTTGAACGCAAGTTGTGCCCGAGGCCTTGTGGTCGAGGGCACGCCTGCTTGGGCGTCATGGCAT--GTCGCCTTTGCT-CCTTGC--TTT--GTCG--GG-GGCCAAGCGCGGAAATTGGCCTCGTGTG--CCCTC------GGGCACAGTCGGTCGAAGAGTGGG-TAG--TCGGCAGTCGTC-GGGCGCGATGGGTGTTGGT-CGCCC-TATGCGTGAACTG-AACGTCGTCCCCGGCG---TG-TTGGAA-CGAGTCCTCAAG---AGA-TCCTG-TGCGAT-TGCGG--CGAC-----GCGTG--------A-GTGCC-GTATC---CGTC-AAA-TTGT------------------------------------------------------------------------------------
>Alpinia_gigantea_Ardiyani222
----------------------------------------------------------TTGTT--GAGAGAG-CAT-----TGAAT--TACGGATG--G-CTGTG--AATGTGTCAATGT--GC-CCC-TTTAATTG--CCCC-AT----GTTGGTGGCCGACCGACCGT-AGC-TCGGTGCGATCAGCACCAAGGAAAAATGA---ACTCAGAAGCAGAGGG-CCCTCGG--CGTGCGC-GGGGAGCCCA-ATGCG-TTGGA---GATGCCTCG-GAATCAAATGACTCTCGGCAATGGAT-------ATCTCGGCTCTTGCATCGATGAAGAACGTAGTGAAATGCGATACTTGGTGTGAATTGCAGAATCTCGTGAACCATTGAGTCTTTGAACGCAAGTTGTGCCCGAGGCCTTGTGGTCGAGGGCACGCCTGCTTGGGCGTCATGGCAT--GTCGCCTTTGCT-CCTTGC--TTT--GTCG--GG-GGCCAAGCGCGGAAATTGGCCTCGTGTG--CCCTC------GGGCACAGTCGGTCGAAGAGTGGG-TAG--TCGGCAGTCGTC-GGGCGCGATGGGTGTTGGT-CGCCC-TATGCGTGAACTG-AACGTCGTCCCCGTCG---TG-TTGGAA-CGAGTCCTCAAG---AGA-TCCTG-TGCGAT-TGCGG--CGAT-----GCGTG--------A-GTGCC-GTATC---CGTC-AAA-TTGTGG----------------------------------------------------------------------------------
>Alpinia_monopleura
-----------------------------CGTAGGTGAACCTGCGGAA--GGATCA--TTGTT--GAGAGAG-CAT-----TGAAT--TACGGATG--G-TTGTG--AATGTGTCAATGT--GC-CCC-TTTAATTG--CCCC-AT----GTTGGTGGCCGACCGACCGT-AGC-TCGGTGCGATCAGCACCAAGGAAAAATGA---ACTCAGAAGCAGAGGG-CCCTCGG--CGTGCGC-GGGGAGCCCA-ATGCG-TTGGA---GATGCCTCG-GAATCAAATGACTCTCGGCAATGGAT-------ATCTCGGCTCTTGCATCGATGAAGAACGTAGTGAAATGCGATACTTGGTGTGAATTGCAGAATCTCGTGAACCATTGAGTCTTTGAACGCAAGTTGTGCCCGAGGCCTTGTGGTCGAGGGCACGCCTGCTTGGGCGTCATGGCAT--GTCGCCTTTGCT-CCTTGC--TTT--GTCG--GG-GGCCAAGCGCGGAAATTGGCCTCGTGTG--CCCTC------GGGCACAGTCGGTCGAAGAGTGGG-TAG--TCGGCAGTCGTC-GGGCGCGATGGGTGTTGGT-CGCCC-TATGCGTGAACTG-AACGTCGTCCCCGGCG---TG-TTGGAA-CGAGTCCTCAAG---AGA-TCCTG-TGCGAT-TGCGG--CGAC-----GCGTG--------A-GTGCC-GTATC---CGTC-AAA-TTGTGGCCCCAAGTCAGGCGAGGC-CCACACC--------------------------------------------------------
>Alpinia_sp_Ardiyani603
----------------GTAACAAGGTTTCCGTAGGTGAACCTGCGGAA--GGATCA--TTGTT--GAGAGAG-CAC-----TGAAT--GACGGATG--G-CTGTG--AATGTGTCAATGT--GC-CCC-TTTAATTG--CCCC-AT----GTTGGTGGCCGACCGACCGT-AGC-TCGGTGCGATCAGCACCAAGGAAAAATGA---ACTCAGAAGCAGAGGG-CCCTCGG--CGTGCGC-GGGGAGCCCA-ATGCG-TCGGA---GATGCCTCG-GAATCAAATGACTCTCGGCAATGGAT-------ATCTCGGCTCTTGCATCGATGAAGAACGTAGTGAAATGCGATACTTGGTGTGAATTGCAGAATCTCGTGAACCATTGAGTCTTTGAACGCAAGTTGTGCCCGAGGCCTTGTGGTCGAGGGCACGCCTGCTTGGGCGTCATGGCAT--GTCGCCTTTGCT-CCTTGC--TTT--GTCG--GG-GGCCAAGCGTGGAAATTGGCCTCGTGTG--CCCTC------GGGCACAGTCGGTCGAAGAGTGGG-TAG--TCGGCAGTCGTC-GGGCGCGATGGGTGTTGGT-CGCCC-TATGCGTGAACTG-AACGTCGTCCCCGTCG---TG-TTGGAA-CGAGTCCTCAAG---AGA-TCCTG-TGCGAT-TGCGG--CGAC-----GCGTG--------A-GTGTC-GTATC---CGTC-AAA-TTGTGGCCCCAAGTCAGGCGAGGC-CCACCCGCC-GAGTTTAAGCATATAAATAAG--CGGAGGACGAGAAACTTACGAGGATTCCCC
>Alpinia_salomonensis_Poulsen2557
----------A--GTCGTAACAAGGTTTCCGTAGGTGAACCTGCGGAA--GGATCA--TTGTT--GAGAGAG-CAT-----TGAAT--GACGGATG--G-CTGTG--AATGTGTCAATGT--GC-CCC-TTTAATTG--CCCC-AT----GTTGGTGGCCGACCGACCGT-AGC-TCGGTGCGATCAGCACCAAGGAAAAATGA---ACTCAGAAGCAGAGGG-CCCTCGG--CGTGCGC-GGGGAGCCCA-ATGCG-TTGGA---GATGCCTCG-GAATCAAATGACTCTCGGCAATGGAT-------ATCTCGGCTCTTGCATCGATGAAGAACGTAGTGAAATGCGATACTTGGTGTGAATTGCAGAATCTCGTGAACCATTGAGTCTTTGAACGCAAGTTGTGCCCGAGGCCTTGTGGTCGAGGGCACGCCTGCTTGGGCGTCATGGCAT--GTCGCCTTTGCT-CCTTGC--TTT--GTCG--GG-GGCCAAGCGCGGAAATTGGCCTCGTGTG--CCCTC------GGGCACAGTCGGTCGAAGAGTGGG-TAG--TCGGCAGTCGTC-GGGCGCGATGGGTGTTGGT-CGCCC-TATGCGTGAGCTG-AACGTCGTCCCCGTCG---TG-TTGGAA-CGAGTCCTCAAG---AGA-TCCTG-TGCGAT-TGCGG--CGAC-----CCGTG--------A-GTGCC-GTATC---CGTC-AAA-TTGTGGCCCCAAGTCAGGCGAGGC-CCACCCGCC-GAG--------------------------------------------------
>Alpinia_eremochlamys
---------------------------TCCGTAGGTGAACCTGCGGAA--GGATCA--TTGTT--GAGAGAG-CAT-----TGAAT--GACGGATG--G-CTGTG--AATGTGTCAATGT--GC-CCC-TTTAATTG--CCCC-AT----GTTGGTGGCCGACCGACCGT-AGC-TCGGTGCGATCAGCACCAAGGAAAAATGA---ACTCGGAAGCAGAGGG-CCCTCGG--CGTGCGC-GGGGAGCCCA-ATGCG-TTGGA---GATGCCTCG-GAATCAAATGACTCTCGGCAATGGAT-------ATCTCGGCTCTTGCATCGATGAAGAACGTAGTGAAATGCGATACTT-GTGTGAATTGCAGAATCTCGTGAACCATTGAGTCTTTGAACGCAAGTTGTGCCCGAGGCCTTGTGGTCGAGGGCACGCCTGCTTGGGCGTCATGGCAT--GTCGCCTTTGCT-CCTTGC--TTT--GTCG--GG-GGCCAAGCGCGGAAATTGGCCTCGTGTG--CCCTC------GGGCACAGTCGGTCGAAGAGTGGG-CAG--TCGGCAGTCGTC-GGGCGCGATGGGTGTTGGT-CGCCC-TATGCGTGAACTG-AACGTCGTCCCCGTCG---TG-TTGGAA-CGAGTCCTCAAG---AGA-TCCTG-TGCGAT-TGCGG--CGAC-----GCGTG--------A-GTGCC-GTATC---CGTC-AAA-TTGTGGCCCCAAGTCAGGCGAGG-----------------------------------------------------------------
>Alpinia_coeruleoviridis_Poulsen2652
--------------------------------------------------------------------------------------------------------------------------------------TTG--CCCC-AT----GTTGGTGGCCGACCGATCGT-AGC-TCGGTGCGATCRGCACCAAGGAAAAATGA---ACTCAGAAGCAGAGGG-CCCTCGG--CGTGCGC-GGGGAGCCCA-ATGCG-TTGGA---GATGCCTCG-GAATCAAATGACTCTCGGCAATGGAT-------ATCTCGGCTCTTGCATCGATGAAGAACGTAGTGAAATGCGATACTTGGTGTGAATTGCAGAATCTCGTGAACCATTGAGTCTTTGAACGCAAGTTGTGCCCGAGGCCTTGTGGTCGAGGGCACGCCTGCTTGGGCGTCATGGCAT--GTCGCCTTTGCT-CCTTGC--TTT--GTCG--GG-GGCCAAGCGCGGAAATTGGCCTCGTGTG--CCCTC------GSGCACASTCGGTCGAAGAGDGGG-TAG--TCSGCAGTCGTC-GGGCGCGATGGGTGTKGGT-CGCCC-TATGCGYGAACTG-ARCGTCSTCCCCGGCG---TG-TKGGAA-CGAGTCCTCAAG---AGA-TCCTG-TGCGAK-TGCGG--CGAC-----GCGTG--------A-GTGCC-GTATC---CGTC-AAA-----------------------------------------------------------------------------------------
>Alpinia_carolinensis
-------------------------TTTCCGTAGGTGAACCTGCGGAA--GGATCA--TTGTT--GAGAGAG-CAT-----CGAAT--GACGGATG--G-CCGTG--AACGTGTCAATGT--GC-CCC-TTTAATCG--CCCC-AT----GTTGGTGGCCGACCGACCGT-AGC-TCGGTGCGATCCGCACCAAGGAAAAATGA---ACTCAGAAGCAGAGGG-CCCTCGG--CGTGCGC-GGGGAGCCCA-ATGCG-ATGTA---GATGCCTCG-GAATCATATGACTCTCGGCAATGGAT-------ATCTCGGCTCTTGCATCGATGAAGAACGTAGTGAAATGCGATACTTGGTGTGAATTGCAGAATCTCGTGAACCATTGAGTCTTTGAACGCAAGTTGTGCCCGAGGCCTTGTGGCCGAGGGCACGCCTGCTTGGGCGTCATGACATC-GGCGCCTTTGCT-CCTCGC--TTT--GTCG--GG-GGCCAAGCGCGGAAATTGGCCTCGTGTG--CCCTC------GGGCACAGTCGGTCGAAGAGCGGG-CAG--TCGACAATCGTC-GGGCGCGATGGGTGTTGGT-CGCCC-TATGCGTGAACTG-AACGTCGTCCCCGTCG---TG-TCGGAA-CGAGTCCTCAAG---AGA-TCCTG-TGCGAT-TGCGG--CGAC----------------------GCC-GTATC---GATC-AAA-TTGTGGCCCCAAGTCAGGCGAGGC-CCACCCGCC-GAGTTTAA---------------------------------------------
>Alpinia_nutans_QC23A1
TGGAAGTAAAA--GTCGTAACAAGGTTTCCGTAGGTGAACCTGCGGAA--GGATCA--TTGTT--GAGAGAG-CAT-----CGAAT--GACGGATG--G-CCGTG--AACGTGTCAATGT--GC-CCC-TTTAATCG--CCCC-AT----GTTGGTGGCCGACCGACCGT-AGC-TCGGTGCGATCCGCACCAAGGAAAAATGA---ACTCAGAAGCAGAGGG-CCCTCGG--CGTGCGC-GGGGAGCCCA-ATGCG-ATGTA---GATGCCTCG-GAATCATATGACTCTCGGCAATGGAT-------ATCTCGGCTCTTGCATCGATGAAGAACGTAGTGAAATGCGATACTTGGTGTGAATTGCAGAATCTCGTGAACCATTGAGTCTTTGAACGCAAGTTGTGCCCGAGGCCTTGTGGCCGAGGGCACGCCTGCTTGGGCGTCATGACATC-GGCGCCTTTGCT-CCTCGC--TTT--GTCG--GG-GGCCAAGCGCGGAAATTGGCCTCGTGTG--CCCTC------GGGCACAGTCGGTCGAAGAGCGGG-CAG--TCGACAATCGTC-GGGCGCGATGGGTGTTGGT-CGCCC-TATGCGTGAACTG-AACGTCGTCCCCGTCG---TG-TCGGAA-CGAGTCCTCAAG---AGA-TCCTG-TGCGAT-TGCGG--CGAC----------------------GCC-GTATC---CATC-AAA-TTGTGGCCCCAAGTCAGGCGAGGC-CCACCCGCC-GAGTTTAAGCATATCA-------------------------------------
>Alpinia_carinata_Poulsen3015
-GGAAGTAAAA--GTCGTAACAAGGTTTCCGTAGGTGAACCTGCGGAA--GGATCA--TTGTT--GAGAGAG-CAT-----CGAAT--GACGGATG--R-CCGTG--AATGTGTCAATGT--GC-CCC-TTTAATTG--CCCC-AT----GTTGGTGGCCGACCGACCGT-AGC-TCGGTGCGATCAGCACCAAGGAAAAATGA---CCTCAGAAGCAGAGGG-CCCTCGG--CGTGCGC-GGGGAGCCCA-ATGCG-TTGGA---GATGCCTCG-GAATCAAATGACTCTCGGCAATGGAT-------ATCTCGGCTCTTGCATCGATGAAGAACGTAGTGAAATGCGATACTTGGTGTGAATTGCAGAATCTCGTGAACCATTGAGTCTTTGAACGCAAGTTGTGCCCGAGGCCTTGTGGCCGAGGGCACGCCTGCTTGGGCGTCATGGCATC-GACGCCTTTGCC-CCTCGC--TTT--GTCG--GG-GGCCAAGCGCGGAAATTGGCCTCGTGTG--CCCTC------GGGCACAGTCGGTCGAAGAGMGGG-TAG--TCGGCAATCGAC-GGGCGCGATGGGTGTTGGT-CGCCC-TATGCGTGAACTG-AACGTCGTCCCCGTCG---TG-TTGGAA-CGAGTCCTCAAG---AGA-TCCTG-TGCGAT-TGCGG--CGRC-----GCGYG--------A-ATGCC-GTATC---CATC-AAA-TTGTGGCCCCAAGTCAGGCGAGGC-CCACCCGCC-GAGTTTAAGCATATCAA------------------------------------
>Alpinia_leptostachya_Poulsen3075
TGGAAGTAAAA-AGTCGTAACAAGGTTTCCGTAGGTGAACCTGCGGAA--GGATCA--TTGTT--GAGAGAG-CAT-----CGAAT--AACGGATG--A-CCGTG--AATGTGTCAATGT--GC-CCC-TTTAATTG--CCCC-AT----GTTGGCGGCCGACCGACCGT-AGC-TCGGTGCGATCAGCACCAAGGAAAAATGA---CCTCAGAAGCAGAGGG-CCCTCGG--CGTGCGC-GGGGAGCCCA-ATGCG-TTGGA---GATGCCTCG-GAATCAAATGACTCTCGGCAATGGAT-------ATCTCGGCTCTTGCATCGATGAAGAACGTAGTGAAATGCGATACTTGGTGTGAATTGCAGAATCTCGTGAACCATTGAGTCTTTGAACGCAAGTTGTGCCCGAGGCCTTGTGGCCGAGGGCACGCCTGCTTGGGCGTCATGGCATC-GGCGCCTTTGCT-CCTCGC--TTT--GTCG--GG-GGCCAAGCGCGGAAATTGGCCTCGTGTG--CCCTC------GGGCACAGTCGGTCGAAGAGCGGG-CAG--TCGGCAATCGTC-GGGCGCGATGGGTGTTGGT-CGCCC-TATGCGTGAACTG-AACGTCGTCCCCGTCG---TG-TCGGAA-CGAGTCCTCAAG---AGA-TCCTG-TGCGAT-TACGG--CGAC-----GCGTG--------A-GCGCC-GTATC---CATC-GAA-TAGTGGCCCCAAGTCAGGCGAGGC-CCACCCGCC-GAGTTTAAGCATATCAATAA---------------------------------
>Alpinia_cf_bodenii_Poulsen3095
TGGAAGTAAAA--GTCGTAACAAGGTTTCCGTAGGTGAACCTGCGGAA--GGATCA--TTGTT--GAGAGAG-CAT-----CGAAT--GACGGATG--G-CCGTG--AACGTGTCAATGT--GC-CCC-TTTAATCG--CCCC-AT----GTTGGCGGCCGACCGACCGT-AGC-TCGGTGCGATCAGCACCAAGGAAAAATGA---CCTCGGAAGCAGAGGG-CCCTCGG--CGTGCGC-GGGGAGCCCA-ATGCG-TTGGA---GATGCCTCG-GAATCAAATGACTCTCGGCAATGGAT-------ATCTCGGCTCTTGCATCGATGAAGAACGTAGTGAAATGCGATACTTGGTGTGAATTGCAGAATCTCGTGAACCATTGAGTCTTTGAACGCAAGTTGTGCCCGAGGCCTTGTGGCCGAGGGCACGCCTGCTTGGGCGTCATGGCATC-GGCGCCTTTGCT-CCTCGC--TTT--GTCG--AG-GGCCAAGCGCGGAAATTGGCCTCGTGTG--CCCTC------GGGCACAGTCGGTCGAAGAGCGGG-TAG--TCGGCAATCGTC-GGGCGCGATGGGTGTTGGT-CGCCC-TATGCGTGAACTG-AACGTCGTCCCCGTCG---TG-TCGGAA-CGAGTCCTCAAG---AGA-TCCTG-TGCGAT-TGCGG--CGAC-----GCGTG--------A-GCGCC-GCATC---CATC-AAA-TTGTGGCCCCAAGTCAGGCGAGGC-CCACCCGCC-GAATTTAAGCATATCAATAA---------------------------------
>Alpinia_flagellaris_Poulsen3090
TGGAAGTAAAA-AGTCGTAACAAGGTTTCCGTAGGTGAACCTGCGGAA--GGATCA--TTGTT--GAGAGAG-CAT-----CGAAT--GACGGATG--G-CCGTG--AACGTGTCAATGT--GC-CCC-TTTAATCG--CCCC-AT----GTTGGTGGCCGACCGACCGT-AGC-TCGGTGCGATCCGCACCAAGGAAAAATGA---CCTCGGAAGCAGAGGG-CCCTCGG--CGTGCGC-GGGGAGCCCA-ATGCG-TTGGA---GATGCCTCG-GAATCAAATGACTCTCGGCAATGGAT-------ATCTCGGCTCTTGCATCGATGAAGAACGTAGTGAAATGCGATACTTGGTGTGAATTGCAGAATCTCGTGAACCATTGAGTCTTTGAACGCAAGTTGTGCCCGAGGCCTTGTGGCCGAGGGCACGCCTGCTTGGGCGTCATGGCATC-GACGCCTTTGCT-CCTCGC--TTT--GTCG--AG-GGCCAAGCGCGGAAATTGGCCTCGTGTG--CCCTC------GGGCACAGTCGGTCGAAGAGCGGG-TAG--TCGGCAATCGTC-GGGCGCGATGGGTGTTGGT-CGCCC-TATGCGTGAACTG-AACGTCGTCCCCGTCG---TG-TCGGAA-CGAGTCCTCAAG---AGA-TCCTG-TGCGAT-TGCGG--CGAC-----GCGTG--------A-GCGCC-GCATC---CATC-AAA-TTGTGGCCCCAAGTCAGGCGAGGC-CCACCCGCC-GAATTTAAGCATATCAATAA---------------------------------
>Alpinia_cf_juliformis_Poulsen3089
TGGAAGTAAAA-AGTCGTAACAAGGTTTCCGTAGGTGAACCTGCGGAA--GGATCA--TTGTT--GAGAGAG-CAT-----CGAAT--GACGGATG--G-CCGTG--AAYGTGTCAATGT--GC-CCC-TTTAATCG--CCCC-AT----GTTGGTGGCCGACCGACCGT-AGC-TCGGTGCGATCAGCACCAAGGAAAAATGA---CCTCGGAAGCAGAGGG-CCCTCGG--CGTGCGC-GGGGAGCCCA-ATGCG-TTGGA---GATGCCTCG-GAATCAAATGACTCTCGGCAATGGAT-------ATCTCGGCTCTTGCATCGATGAAGAACGTAGTGAAATGCGATACTTGGTGTGAATTGCAGAATCTCGTGAACCATTGAGTCTTTGAACGCAAGTTGTGCCCGAGGCCTTGTGGCCGAGGGCACGCCTGCTTGGGCGTCATGGCATC-GKCGCCTTTGCT-CCTCGC--TTT--GTCG--AG-GGCCAAGCGCGGAAATTGGCCTCGTGTG--CCCTC------GGGCACAGTCGGTCGAAGAGCGGG-TAG--TCGGCAATCGTC-GGGCGCGATGGGTGTTGGT-CGCCC-TATGCGTGAACTG-AACGTCGTCCCCGTCG---TG-TCGGAA-CGAGTCCTCAAG---AGA-TCCTG-TGCGAT-TGCGG--CGAC-----GCGTG--------A-GCGCC-GCATC---CATC-AAA-TTGTGGCCCCAAGTCAGGCGAGGC-CCACCCGCC-GARTTTAAGCATATCAATAAG--------------------------------
>Alpinia_euastra_Poulsen3076
--------------TCGTAACAAGGTTTCCGTAGGTGAACCTGCGGAA--GGATCA--TTGTT--GAGAGAG-CAT-----TGAAT--GACGGATG--G-CCGTG--AATRTGTCAATGT--GC-CCC-TTTAATCG--CCCC-AT----GTTGGGGGCCGACCGACCGT-AGC-TCGGTGCGATCAGCACCAAGGAAAATTGA---CCCCAGAAGCAGAGGG-CCCTCGG--CGTGCGC-GGGGAGCCCA-ATGCG-TTGGA---GATGCCTCG-GAATCGAATGACTCTCGGCAATGGAT-------ATCTCGGCTCTTGCATCGATGAAGAACGTAGTGAAATGCGATACTTGGTGTGAATTGCAGAATCTCGTGAACCATTGAGTCTTTGAACGCAAGTTGTGCCCGAGGCCTTGTGGCCGAGGGCACGCCTGCTTGGGCGTCATGGCATC-GACGCCTTTGCT-CCTCGC--TTT--GTCG--GG-GGCCAAGCGCGGAAATTGGCCTCGTGTG--CCCTC------GGGCACAGTCGGTCGAAGAGTGGG-CAG--TCGGCAATCGTC-GGGCGCGATGGGTGTTGGT-CGCCC-TATGCGTGAACTG-AACGTCGTCCCCGTCG---TG-TCGGAA-CGAGTCCTCAAG---AGA-TCCTG-TGCGAT-TGCGG--CGAC-----GCGTG--------A-GTGCC-GTATC---CATC-AAA-TTGTGGCCCCAAGTCAGGCGAGAC-CCACCCGCC-GAGTTTAAGCATATC--------------------------------------
>Alpinia_cf_porphyrocarpa_Poulsen3001
-----GTAAAA--GTCGTAACAAGGTTTCCGTAGGTGAACCTGCGGAA--GGATCA--TTGTC--GAGAGAG-CAT-----TGAAT--GACGGATG--G-CCGTG--AATGTGTCAATGTGCGC-CCC-TTTAATCG--GCCC-AT----GTTGGTGGCCGACCGACCGT-AGC-TCGGTGCGATCAGCACCAAGGAAAAATGA---ACTCAGAAGCAGAGGG-CCCTCGG--CGTGCGC-GGGGAGCCCA-ATGCG-TTGGA---GATGCCTCG-GAATCAAATGACTCTCGGCAATGGAT-------ATCTCGGCTCTTGCATCGATGAAGAACGTAGTGAAATGCGATACTTGGTGTGAATTGCAGAATCTCGTGAACCATTGAGTCTTTGAACGCAAGTTGTGCCCGAGGCCACATGGCCGAGGGCACGCCTGCTTGGGCGTCATGGCATC-GGCGCCTTTGCT-CCTCGC--TCT--GTCG--GG-GGCCAAGCGCGGAAATTGGCCTCGTGTG--CCCTC------GGGCACAGTCGGTCGAAGAGCGGG-CAG--TCGGCAATCGTC-GGGCGCGATGGGTGTTGGT-CGCCC-TCTGCGTGAACTG-AACGTCGTCCCCGTCG---TG-TCGGAA-CGAGTCCTCGAG---AGA-TCCTG-TGCGAT-TGCGG--CGAC-----GCGTG--------A-GTGCC-GCATC---CATC-AAA-TTGTGGCCCCAAGTCAGGCGAGGC-CCACCCGCC-GAGTTTAAGCATATCAATA----------------------------------
>Alpinia_monopleura_Poulsen2764
---AAGTAAAA--GTCGTAACAAGGTTTCCGTAGGTGAACCTGCGGAA--GGATCA--TTGTY--GAGAGAG-CAT-----YGAAT--TACGGATG--G-YTGTG--AATGTGTCAATGT--GC-CCC-TTTAATYG--CCCC-AT----GTTGGTGGCCGACCGACCGT-AGC-TCGGTGCGATCAGCACCAAGGAAAAATGC---ACTCAGAAGCAGAGGG-CCCTCGG--CGTGCGC-GGGGAGCCCA-ATGCG-TTGGA---GATGCCTCG-GAATCAAATGACTCTCGGCAATGGATATTGGATATCTCKGCTCTTGCRTCGATGAAGWACGYAKWGAAATGCGATACTKGGTGTGAATTGCAGAATCTCGTGAACCATTGAKYCTTTGAACGCAAGTTGTGCYCGAGGCCTTGYGGYCGAGGGCACGCCTGCTTGGGCGTMATGGCAT--GTCKCCTTTGCT-CCTTGC--TTT--GTCG--GG-GGCCAAGCGCRGAAATTGGCCTCGTGTG--CCCTC------GGGCACAGKCGGTCGAAGAGTGGG-TAG--TCGGSAGTCGTC-GGGCGCGATGGGTGTTGGT-CGCCC-TATGCGTGAACTG-AACGTCGTCCCCGGCG---TG-TTGGAA-CGAGWCCTCAAG---AGA-TCCTG-TGCGAT-TGCGG--CGAC-----GCGTG--------A-GTGCC-GTATC---CGTC-AAA-TTGTGGCCCCAAGTCAGGCGAGGC-CCACCCGCC-GAGTTTAAGCATATCAATAAG--CGGAGGA-----------------------
>AY769834
----------------------------------------------------------TTGTT--GAGAGAG-CAT-----CGAAT--AACGGATG--A-CCGTG--AATGCGTCAATGT--GC-CCC-TTTAATCG--CCCC-AT----GTTGGCGGCCGACCGACCGT-AGC-TCGGTGCGATCAGCACCAAGGAAAAATGA---CCTCAGAAGCAGAGGG-CCCCCGG--CGTGCGC-GGGGAGCCCA-ATGCG-TTGGA---GATGCCTCG-GAATCAAATGACTCTCGGCAATGGAT-------ATCTCGGCTCTTGCATCGATGAAGAACGTAGTGAAATGCGATACTTGGTGTGAATTGCAGAATCTCGTGAACCATTGAGTCTTTGAACGCAAGTTGTGCCCGAGGCCTTGTGGCCGAGGGCACGCCTGCTTGGGCGTCATGGCATC-GGCGCCTTTGCT-CCTCGC--TTT--GTCG--GG-GGCCAAGCGCGGAAATTGGCCTCGTGTG--CCCTC------GGGCACAGTCGGCCGAAGAGCGGG-CAG--TCGGCAATCGTC-GGGCGCGATGGGTGTTGGT-CGCCC-TATGCGTGAACTG-AACGTCGTCCCCGTCG---TG-TCGGAA-CGAGTCCTCAAG---AGA-TCCTG-TGCGAT-TACGG--CGAC-----GCGTG--------A-GCGCC-GTATC---CATC-GAA-CAGTGGCCCCAAGTCAGGCGAGGC-CCACCCGCC-GAGTTTAAGCATATAAATAAG--CGGAGGACGAGAAACTTACAAGGATTCCCC
>Alpinia_cylindrocephala
------------------------------------------------------CA--TTGTT--GAGAGAG-CAT-----TGAAT--GACGGATG----CTGTG--AATGTGTCAATGT--GC-CCC-TTTAATTG--CCCC-AT----GTTGGT-GCCGACCAACCGT-AGC-TCGGTGCGATCAGCCCCAAGGAAAAATGA---ACTCAGAAGCAGAGGG-CCCTCGG--CGTGCGC-GGGGAGCTCA-ATGCG-TTGGA---GATGCCTCG-GAATCAAATGACTCTCGGCAATGGAT-------ATCTCGGCTCTTGCATCGATGAAGAACGTAGTGAAATGCGATACTTGGTGTGAATTGCAGAATCTCGTGAACCATTGAGTCTTTGAACGCAAGTTGTGCCCGAGGCCTTGTGGTCGAGGGCACGCCTGCTTGGGCGTCATGGCAT--GTCGCCTTTGCT-CCTTGC--TTT--GTCG--GG-GGCCAAGCGCGGAAATTGGCCTCGTGTG--TCCTC------GGGCACAGTCGGTCGAAGAGTGGG-TAG--TCGGCAGTCGTC-GGGCGCGATGGGTGTTGGT-CGCCC-TATGCGTGAACTG-AACGTCGTCCCCGTCG---TG-TTGGAA-TGAGTCCTCAAG---AGA-TCCTG-TGGGAT-TGCGG--CGAC-----GAAAG--------A-GTGTC-GTATC---CG-C-AAA-TTGTGGCCCCAAGTCAGGCGAGTC----------------------------------------------------------------
>AY742340
----------------------------------------------------------TTGTT--GAGAGAG-CAT-----TGAAT--GACGGATG--G-CTGTG--AATGTGTCAATGT--GC-CCC-TTTAATTG--CCCC-AT----GTTGGTGGCCGACCGACCGT-AGC-TCGGTGCGATCAGCACCAAGGAAAAATGA---ACTCAGAAGCAGAGGG-CCCTCGG--CGTGCGC-GGGGAGCCCA-ATGCG-TTGGA---GATGAATCG-GAATCAAATGAATC----------------------------------------------------------------------------------------------------------------------------------------------------------------------GTCGCCTTTGCT-CCTTGC--TTT--GTCG--GG-GGCCAAGCGCGGAAATTGGCCTCGTGTG--CCCTC------GGGCACAGTCGGTTGAAGAGTGGG-TAG--TCGGCAGTCGTC-GGGCGCGATGGGTGTTGGT-CGCCC-TATGCGTGAATTG-AATGTCGTCCCCGTCG---TG-TTGGAA-CGAGTCCTCAAG---AGA-TCCTG-TGCGAT-AGCGG--CGAC-----GCGTG--------G-GTGCC-GTATC---CGTC-AAA-TTGTGGCCCCAA----------------------------------------------------------------------------
>Alpinia_galanga_Ardiyani231
----------------------------------------------------------TTGTTGAGAGAGAG-CAT-----TGAAC--AACGGATG--G-CTGTG--AATGTGTCAACGC--GC-TCC-TTTCGCTG--CCCC-AT----GTTGGCAGTTGATTGATCGT-AGC-TCGGTGCGATCTGCACCAAGGAACAATGA---ACTCAGAAGCATATGGCCCCTCAG--CGTGCGC-GGGGAGGCCA-ATGCA-TCGGA---GATGCCTC--AAATCAAATGACTCTCGGCAATGGAT-------ATCTCGGCTCTTGCATCGATGAAGAACGTAGTGAAATGCGATACTTGGTGTGAATTGCAGAATCTCGTGAACCATTGAGTCTTTGAACGCAAGTTGTGCCCGAGGCCTTGTGGCCGAGGGCACGCCTGCTTGGGCGTCATGACATC-GTCGCCTTTGCT-CCTTGC--TCT--GTCG---G-TGCCAAGCGCGGAAATTGGCCTCGTGTG--CCCTC------GGGCACAGCCGGCCGAAGAGTGGG-TAA--TCCGCAGTCGTC-GGGTGCGATGGGTGTTGGT-CGCCC-TATGCGTGAACTG-AACGTCGTCCCCGTCG---TG-TTGAGA-TGAGTCCTCAAG---AGA-CCC--------------------------------------------CC-GTGTC---CATC-AAA-TTGTGG----------------------------------------------------------------------------------
>Alpinia_malaccensis
-----------------------------------------------------TCA--TTGTT--GAGAGAG-CAT-----TGAAC--GACGGATG--G-CTGTG--AATGTGTCAACGC--GC-CCC-TTTCGCTG--TCCC-AT----GTCGGCAGTTGATTGATCGT-AGC-TCGGTGCGATCTGCACCAAGGAACAATGA---ACTCAGAAGCATATGGCCCCTCAG--CGTGCGC-GGGGAGGCCA-ATGCA-TCGGA---GATGCCTC--AAATCAAATGACTCTCGGCAATGGAT-------ATCTCGGCTCTTGCATCGATGAAGAACGTAGTGAAATGCGATACTTGGTGTGAATTGCAGAATCTCGTGAACCATTGAGTCTTTGAACGCAAGTTGTGCCCGAGGCTTCGCGGCCGAGGGCACGCCTGCTTGGGCGTCATGGCATC-GTCGCCTTTGCT-CCTTGC--TCT--GTCG---G-TGCCAAGCGCGGAAATTGGCCTCGTGTG--CCCTC------GGGCACAGTCGGCTGAAGAGTGGG-TAA--TCCGCAGTCGTC-GGGCGCGATGGGTGTTGGT-CGCCC-TGTGCGTGAATTG-AACGTCGTCCCCGTCG---TG-TTGAGA-TGAGTCCTCAAG---AGA-CCCTG-TGTGAT-AGCGG--CGTC-----GCATA-A-----AA-GCGTC-GTATC---CATC-AAA-TTGTGGCCCCAAGTC-------------------------------------------------------------------------
>P2977_Elettaria_cardamomum
----------------------------------------------------------TTGTT--GAGAGAG-CAY-----YGAAC--GACGGATG--G-CTGTG--AATGTGTCAACGC--GC-CCC-TTTCGCTG--CCCC-AT----GTCGGCAGTTGATTGAYCGT-AGC-TCGGTGCGATCTGCACCAAGGAACAATGA---ACTCAGAAGCATATGGCCCCTCAG--YGTGCGC-GGGGAGGCCA-GTGCA-TCGGA---GATGCCTC--AAATCAAATGACTCTCGGCAATGGAT-------ATCTCGGCTCTTGCATCGATGAAGAACGTAGTGAAATGCGATACTTGGTGTGAATTGCAGAATCTCGTGAACCATTGAGTCTTTGAACGCAAGTTGTGCCCGAGGCYTCGCGGCCGAGGGCACGCCTGCTTGGGCGTCATGGCATC-GTCGCCTTTGCT-CCTTGC--TCT--GTCG---G-TGCCAAGYGCGGAAATTGGCCTCGTGTG--CCCTC------GGGCACAGTCGGYTGAAGAGTGGG-TAA--TCCGCARTCGTC-GGGCGCGATGGGTGTTGGT-CGCCC-TGTGCGTGAACTG-AACGTCGTCCCCGTCG---TG-TTGAGA-TGAGTCCTCAAG---AGA-CCCTG-TGTGAT-AGCGG--CGTC-----GCATA-A-----AA-GCGYC-GTGTC---CATC-AAA-TTGTGGCCCCAAGTC-------------------------------------------------------------------------
>Elettaria_cardamomum_2
----------------------------------------------------------TTGTT--GAGAGAG-CAY-----YGAAC--GACGGATG--G-CTGTG--AATGTGTCAACGC--GC-CCC-TTTCGCTG--CCCC-AT----GTCGGCAGTTGATTGAYCGT-AGC-TCGGTGCGATCTGCACCAAGGAACAATGA---ACTCAGAAGCATATGGCCCCTCAG--YGTGCGC-GGGGAGGCCA-GTGCA-TCGGA---GATGCCTC--AAATCAAATGACTCTCGGCAATGGAT-------ATCTCGGCTCTTGCATCGATGAAGAACGTAGTGAAATGCGATACTTGGTGTGAATTGCAGAATCTCGTGAACCATTGAGTCTTTGAACGCAAGTTGTGCCCGAGGCYTCGCGGCCGAGGGCACGCCTGCTTGGGCGTCATGGCATC-GTCGCCTTTGCT-CCTTGC--TCT--GTCG---G-TGCCAAGYGCGGAAATTGGCCTCGTGTG--CCCTC------GGGCACAGTCGGYTGAAGAGTGGG-TAA--TCCGCARTCGTC-GGGCGCGATGGGTGTTGGT-CGCCC-TGTGCGTGAACTG-AACGTCGTCCCCGTCG---TG-TTGAGA-TGAGTCCTCAAG---AGA-CCCTG-TGTGAT-AGCGG--CGTC-----GCATA-A-----AA-GCGYC-GTGTC---CATC-AAA-TTGTGGCCCCAAGTC-------------------------------------------------------------------------
>P2979_Elettaria_cardamomum
----------------------------------------------------------TTGTT--GAGAGAG-CAY-----YGAAC--GACGGATG--G-CTGTG--AATGTGTCAACGC--GC-CCC-TTTCGCTG--CCCC-AT----GTCGGCAGTTGATTGAYCGT-AGC-TCGGTGCGATCTGCACCAAGGAACAATGA---ACTCAGAAGCATATGGCCCCTCAG--YGTGCGC-GGGGAGGCCA-GTGCA-TCGGA---GATGCCTC--AAATCAAATGACTCTCGGCAATGGAT-------ATCTCGGCTCTTGCATCGATGAAGAACGTAGTGAAATGCGATACTTGGTGTGAATTGCAGAATCTCGTGAACCATTGAGTCTTTGAACGCAAGTTGTGCCCGAGGCYTCGCGGCCGAGGGCACGCCTGCTTGGGCGTCATGGCATC-GTCGCCTTTGCT-CCTTGC--TCT--GTCG---G-TGCCAAGYGCGGAAATTGGCCTCGTGTG--CCCTC------GGGCACAGTCGGYTGAAGAGTGGG-TAA--TCCGCARTCGTC-GGGCGCGATGGGTGTTGGT-CGCCC-TGTGCGTGAACTG-AACGTCGTCCCCGTCG---TG-TTGAGA-TGAGTCCTCAAG---AGA-CCCTG-TGTGAT-AGCGG--CGTC-----GCATA-A-----AA-GCGYC-GTGTC---CATC-AAA-TTGTGGCCCCAAGTC-------------------------------------------------------------------------
>Alpinia_pumila
-----------------------------------------------------TCA--TTGTT--GAGAGAG-CAT-----TGAAC--GACGGATG--G-TTGTG--AATGTGTCAACGT--GC-CCC-TTTTGTTG--CCCC-AT----GTTGGCAGCCGATTGACCGT-AGC-TCGGTGCGATCTGCACCAAGGAACAATGA---ACTCAGAAGCAGATGA-CCCTCAG--CGTGCGC-GAGGAGGCCA-ATGCA-TCGGA---GATGCCTC--AAATCAAATGACTCTCGGCAATGGAT-------ATCTCGGCTCTTGCATCGATGAAGAACGTAGTGAAATGCGATACTTGGTGTGAATTGCAGAATCTCGTGAACCATTGAGTCTTTGAACGCAAGTTGTGCCCGAGGCCTTGTGGCCGAGGGCACGCCTGCTTGGGCGTCATGGCATC-GTCGCCTTTGCT-ACTTGC--TTT--GTCG---G-TGCCAAGCGCGGAAATTGGCCTCGTGTG--CCCTC------GGGCACAGTCGGCTGAAGAGTGGG-TAA--TCCGCAGTCGTC-GGGCGCGATGGGTGTTGGT-CGCCC-TGTGCGTGAACTG-AACGTCGTCCCCGCCG---TG-TTGGGA-TGAGTCCTCAAG---AGA-CCCTG-TGTGAT-TGCGG--CGTC-----GCATG-A-----AA-GTGCC-GTGTC---CATC-AAA-TTGTGGCCCCAAGTCAGGCGAAGC-CCACCCGCC-GAGTTTAA---------------------------------------------
>Alpinia_calcarata
-------------------------TTTCCGTAGGTGAACCTGCGGAA--GGATCA--TTGTT--GAGAGAG-CAT-----TGAAC--GACGGATG--G-TTGCG--AATGTGTGAACGT--GC-CCC-CTTCGTTG--CCCC-AT----GTTGGCAACTGATTGATCGT-AGC-TCGGTGCGATCGGCACCAAGGAACAATGA---ACTCAGAAGCAGATGG-CCCTCAG--TGTGCTC-GGGGAGGCCA-ATGCA-TCGGA---GATGCCTC--AAATCAAATGACTCTCGGCAATGGAT-------ATCTCGGCTCTTGCATCGATGAAGAACGTAGTGAAATGCGATACTTGGTGTGAATTGCAGAATCTCGTGAACCATTGAGTCTTTGAACGCAAGTTGTGCCCGAGGCCTTGTGGCCGAGGGCACGCCTGCTTGGGCGTCATGGCATC-GTCGCCTTTGCT-CCTTGC--TCT--GTTG---G-TGCCAAGCGTGGAAATTGGCCCCGTGTG--CCCTC------GGGCACAGTCGGCTGAAGAGTGGG-TAATCTCGGCAGTCGTC-GGGCGCGATGGGTGTTGGT-CGCCC-TGTGCGTGAACTG-AGCGTCGTCCCCGTCG---TG-CTGGGA-TGAGTCCCAAAG---AGA-CCCTG-TGTGAT-TGCGG--CGTC-----GCATG-A-----AA-GTGTC-GTGTC---CATC-AGA-TTGTGGCCCCAAGTCAGGCGAGGC-CCACCCGCC-GAGTTTAA---------------------------------------------
>Alpinia_officinarum
-------------------------TTTCCGTAGGTGAACCTGCGGAA--GGATCA--TTGTT--GAGAGAG-CAT-----TGAAC--GACGGATG--G-TTGTG--AATGTGTGAACGT--GC-CCC-CTTCGTTG--CCCC-AT----GTTGGCAGCTGATTGATCGT-AGC-TCGGTGCGATCGGCACCAAGGAACAATGA---ACTCAGAAGCAGATGG-CCCTCAG--CGTGCTC-GGGGAGGCCA-ATGCA-TCGGA---GATGCCTC--AAATCAAATGACTCTCGGCAATGGAT-------ATCTCGGCTCTTGCATCGATGAAGAACGTAGTGAAATGCGATACTTGGTGTGAATTGCAGAATCTCGTGAACCATTGAGTCTTTGAACGCAAGTTGTGCCCGAGGCCTTGTGGCCGAGGGCACGCCTGCTTGGGCGTCATGGCATC-GTCGCCTTTGCT-CCTTGC--TCT--GTTG---G-TGCCAAGCGCGGAAATTGGCCCCGTGTG--CCCTC------GGGCACAGTCGGCTGAAGAGTGGG-TAATCTCGGCAGTCGTC-GGGCGCGATGGGTGTTGGT-CGCCC-TGTGCGTGAACTG-AGCGTCGTCCCCGTCG---TG-CTGGGA-TGAGTCCCAAAG---AGA-CCCTG-TGTGAT-TGCGG--CGTC-----GCATG-A-----AA-GTGCC-GTGTC---CATC-AGA-TTGTGGCCCCAAGTCAGGCGAGGC-CCACCCGCC-GAGTTTAA---------------------------------------------
>Alpinia_oxyphylla
----------------------------------------------AA--GGATCA--TTGTT--GAGAGAG-CAT-----TGAAC--GACGGATG--G-TTGTG--AATGTGTGAACGT--GC-CCC-CTTCGTTG--CCCC-AT----GTTGGCAGCTGATTGATCGT-AGC-TCGGTGCGATCGGCACCAAGGAACAATGA---ACTCAGAAGCAGATGG-CCCTCAG--CGTGCTC-GGGGAGGCCA-ATGCA-TCGGA---GATGCCTC--AAATCAAATGACTCTCGGCAATGGAT-------ATCTCGGCTCTTGCATCGATGAAGAACGTAGTGAAATGCGATACTTGGTGTGAATTGCAGAATCTCGTGAACCATTGAGTCTTTGAACGCAAGTTGTGCCCGAGGCCTTGTGGCCGAGGGCACGCCTGCTTGGGCGTCATGGCATC-GTCGCCTTTGCT-CCTTGC--TCT--GTTG---G-TGCCAAGCGCGGAAATTGGCCCCGTGTG--CCCTC------GGGCACAGTCGGCTGAAGAGTGGG-TAATCTCGGCAGTCGTC-GGGCGCGATGGGTGTTGGT-CGCCC-TGTGCGTGAACTG-AGCGTCGTCCCCGTCG---TG-CTGGGA-TGAGTCCCAAAG---AGA-CCCTG-TGTGAT-TGCGG--CGTC-----GCATG-A-----AA-GTGCC-GTGTC---CATC-AGA-TTGTGGCCCCAAGTCAGGCGAG------------------------------------------------------------------
>Alpinia_zerumbet
-------------------------------------------------------------------------CAT-----TGAAC--GACGGATG--G-CTGTG--AATGTGTCAACGC--GC-CCC-TTTCGCTG--CCCC-AT----GTCGGCAGTTGATTGATCGT-AGC-TCGGTGCGATCTGCACCAAGGAACAATGA---ACTCAGAAGCATATGGCCCCTCAG--CGTGCGC-GGGGAGGCCA-GTGCA-TCGGA---GATGCCTC--AAATCAAATGACTCTCGGCAATGGAT-------ATCTCGGCTCTTGCATCGATGAAGAACGTAGTGAAATGCGATACTTGGTGTGAATTGCAGAATCTCGTGAACCATTGAGTCTTTGAACGCAAGTTGTGCCCGAGGCTTCGCGGCCGAGGGCACGCCTGCTTGGGCGTCATGGCATC-GTCGCCTTTGCT-CCTTGC--TCT--GTCG---G-TGCCAAGCGCGGAAATTGGCCTCCTGTG--CCCTC------AGGCACAGTCGGCTGAAAAGTGGG-TAG--TCCGCAATCTTC-CGGCGCGATGGGTGTTGGT-CGCCC-TGTGCGTGAACTG-AACTTCATCCCCGTCC---TG-TTGAGA-TGAGTCCTCAAG---AGA-CCCTG-TGTGAT-AGCGG--CGTC-----GCATA-A-----AA-GCGTC-GTGTC---CATC-ATA-TTGTGGCCCCAAGTCAGGCGA-------------------------------------------------------------------
>Alpinia_warburgii
--------------------------------------------------GGATCA--TTGTT--GAGAGAG-CAT-----TGAAC--GACGGATG--G-CCGTG--AATGTGTCAATGT--GC-CCC-TTTCGTTG--CCCC-AT----GTTGGCGGTCAATTGATTAT-AGC-TCGGTGCGATCGGCACCAAGGAACAATGA---ACTCAGAAGCAGATGG-CTCTCAA--CGTGCGC-GGGGAGGCCA-ATGCA-TCAGA---GATGCCTCT-AAATCAAATGACTCTCGGCAATGGAT-------ATCTCGGCTCTTGCATCGATGAAGAACGTAGTGAAATGCGATACTTGGTGTGAATTGCAGAATCTCGTGAACCATTGAGTCTTTGAACGCAAGTTGTGCCCGAGGCTTT---GCCAAGGGCACGCCTGCTTGGGCGTCATGGCATC-ATCGCCTTTGCT-CCATGC--TTT--GTTG---G-TGCCAAGCGCGGAAATTGGCCTCGTGTG--CCCTC------GGGCACAGTCGGCTGAAGAGTGGG-CAA--TCGGCAGTCGTC-GGGCGCGATGGGTGTTGGT-CGCCC-TGTGCGTGAACTA-AACGTCGTCCCCGCCG---TG-TCAGGA-TGAGTCCTCAAG---AGA-CCCTG-TGTGAT-TGCGG--CGTC-----GCATG-A-----AA-GTGCC-GTGTC---CATC-AAA-TTGTGGCCCCAAGTCAGGCGTGG-----------------------------------------------------------------
>Plagiostacys_sp
-------------------------TTTCCGTAGGTGAACCTGCGGAA--GGATCA--TTGTT--GAGAGAG-CAT-----TGAAC--GACGGATG--G-CTGTG--AATGTGTCAACGT--GC-CCC-TTTCATTG--CCCC-AT----GTTGGCRRTCGATTGATCAT-AGC-TCGGTGCGATCGGCACCAAGGAACAATGA---ACTCAGAAGCAGATGGCCCCTCAG--CGTGCGC-GGGGAGGCCA-ATGCW-TCAGA---GATGCCTCA-AAATCAAATGACTCTCGGCAATGGAT-------ATCTCGGCTCTTGCATCGATGAAGAACGTAGTGAAATGCGATACTTGGTGTGAATTGCAGAATCTCGTGAACCATTGAGTCTTTGAACGCAAGTTGTGCCCGAGGCCTTCGGGCCAAGGGCACGCCTGCTTGGGCGTCATGGCATC-GTCGCCTTTGCT-CCTTGC--TTT--GTTG---G-TGCCAAGCGCGGAAATTGGCCTCGTGTG--CCCTC------GGACACAGTCGGCTGAAGAGTGGG-CAA--TCGGCAGTCGTC-GGGCGCGATGGGTGTTGGT-CGCCC-TGTGCGTGAACTG-AACTTCGTCCCCGTCG---TG-TCAGGA-TGAGTCCTCAAG---AGA-CCCTG-TGTGAT-TGCGG--CGTC-----GCATG-A-----AA-GCGCC-GTGTC---CTTC-AAA-TTGTGGCCCCAAGTCAGGCGAGGC-CCACCCGCC-GAGTTTAA---------------------------------------------
>Alpinia_melichroa_2
-------------------------------------------------------A--TTGTT--GAGAGAG-CAT-----TGAAT--GACGGATA--G-TTGTG-AAATGTGTCAACGT--GC-CCCTTTTCGTTG--CCCC-AT----GTTGGCAGTCGATTGATCAT-AGC-TCGGTGCGATCGGCACCAAGGAACAATGA---ACTCGGAAGCAGATGG-CCCTCAG--CGTGCGC-GGGGAGGCCA-ATGCA-TCAGA---GATGCCTCG-AAATCAAATGACTCTCGGCAATGGAT-------ATCTCGGCTCTTGCATCGATGAAGAACGTAGCGAAATGCGATACTTGGTGTGAATTGCAGAATCTCGTGAACCATTGAGTCTTTGAACGCAAGTTGTGCCCGAGGCCTTGTGGCCGAGGGCACGCCTGCTTGGGCGTCATGGCATC-GTCGCCTTTGCT-CCTTGC--TTT--GTTG---G-TGCCAAGTGCGGAAATTGGCCTCGTGCG--CCCTC------GGGCACAGTCGGCTGAAGAGTGGG-CAA--TCGACAGTCGTC-GGGCGCGATGGGTGTTGGT-CGCCC-TGTGCGTGAACTA-AACGTCGTCCCCGTCG---TG-TGAAGA-TGAATCCTCAAG---AGA-CCCTG-TGTGAT-TGTGG--CATC-----GCACA-------AA-GTGCC-ATGTC---CATC-AAA-TTGTGGCCCCAAGTC-------------------------------------------------------------------------
>Alpinia_melichroa_1
------------------------------------------------------CA--TTGTT--GAGAGAG-CAT-----TGAAC--GACGGATA--G-TTGTG--AATGTGTCAACGT--GC-CCC-TTTCGTTG--CCCC-AT----GTTGGCGGTCGATTGATCAT-AGC-TCGGTGCGATCAGCACCAAGGAACAATGA---ACTCGGAAGCAGATGG-CCCTCAG--CGTGTGC-GGGGAGGCCA-ATGCA-TCAGA---GATGCCTCG-AAATCAAATGACTCTCGGCAATGGAT-------ATCTCGGCTCTTGCATCGATGAAGAACGTAGTGAAATGCGATACTTGGTGTGAATTGCAGAATCTCGTGAACCATTGAGTCTTTGAACGCAAGTTGTGCCCGAGGCCTTTTGGTCGAGGGCACGCCTGCTTGGGCGTCATGGCATC-GTCGCCTTTGCT-CCTTGC--TTT--GTTG---G-TGCCAAGTGCGGAAATTGGCCTCGTGTG--CCCTC------GGGCACAGTCGGCTGAAGAGTGGG-CAA--TTGACAGTCGTC-GGGCGCGATGGGTGTTGGT-CGCCC-TGTGCGTGAACTA-AACGTCGTCCCCGTCG---TG-TCAAGA-TGAATCCTCAAG---AGA-CCCTG-TGTGAT-TGTGG--CATC-----GCATG-------AA-GTGCC-GTGTC--TTATC-AAA-TTGTGGCCCCAAGTC-------------------------------------------------------------------------
>Amomum_trianthemum
--------------------------------------------------------------------AGAG-CAT-----TGAAT--GACGGATA--G-TTGTG--AATGTGTCAACGT--GC-CCC-TTTCGTTG--CCCC-AT----ATTGGCGGTCGATTGATCAT-AGCGTCGGTGCGATCGGCACCAAGGAACAATGA---ACTCAGAAGCAGATGG-CCCTCAG--CGTGCGC-GGGGAGGCCA-ATGCA-TCAGA---GATGCCTCG-AAATTAAATGACTCTCGGCAATGGAT-------ATCTCGGCTCTTGCATCGATGAAGAACGTAGTGAAATGCGATACTTGGTGTGAATTGCAGAATCTCGTGAACCATTGAGTCTTTGAACGCAAGTTGTGCCCGAGGTCTTGTGGCCGAGGGCACGCCTGCTTGGGCGTCATGGCATC-GTCGCCTTTGCT-CCTTGC--TTT--GTTG---G-TGCCAAGTGCGGAAATTGGCCTCGTGTG--CCCTC------GGGCACAGTCGGCTGAAGAGTGGG-CAA--TCGACAGTCGTC-GGGCGTGATGGGTGTTGGT-CGCCC-TGTGCGTGAACTA-AACGTCGTCCCCGTCG---TG-TCAAGA-TGAATCCTCAAG---AGA-CCCTR-TGTGAT-TGTGG--CATC-----------------------------------------------------------------------------------------------------------------------------------
>Alpinia_haenkei
----------------------------CCGTAGGTGAACCTGCGGAA--GGATCA--TTGTT--GAGAGAG-CAT-----TGAAC--GACGGATG--G-CTGTG--AATGTGTCAACGC--GC-CCC-TTCCGCTGC-CCCC-AT----GTCGGGAGTCAATTGATCGT-AGC-TCGGTGCGATCTGCACCAAGGAACAATGA---ACTCAGAAGCAGATGG-CTCTCAG--CGTGCGC-GGGGAGGCCA-GTGCA-TCGGA---GATGCCTC--AAATCAAATGACTCTCGGCAATGGAT-------ATCTCGGCTCTTGCATCGATGAAGAACGTAGTGAAATGCGATACTTGGTGTGAATTGCAGAATCTCGTGAACCATTGAGTCTTTGAACGCAAGTTGTGCCCGAGGCTTTGCGGCCAAGGGCACGCCTGCTTGGGCGTCATGGCATC-GTCGCCTTTGCT-CCTTGC--TTT--GTCG---G-TGCCAAGCGCGGAAATTGGCCTCGTGTG--CCCTT------CGGCACAGTCGGCTGAAGAGTGGG-TAG--TCCGCAGTCGTC-CGGCGCGATGGGTGTTGGT-CGCCC-TGTGCGTGAACTG-AACGTCGTCCCCGTCC---TG-TTGAGA-TGAGTCCTCAAG---AGA-CCCTG-TGTGAT-TGCGG--CGTC-----GGATA-A-----AA-GTGCC-GTGTC---CATCAAAA-TTGTGGCCCCAAGTCAGCCGAGGT----------------------------------------------------------------
>Amomum_queenslandicum
-----------------------------------------------------TCA--TTGTT--GAGAGAG-CAT-----CGAAT--GATGGATG--G-TTGTG--AATATGTCATCCT--GC-CCC-TTTC-TTG--CCCC-AT----GTTGGCGGGCAATTGACTGT-AGC-TCGGTGCGATCAGCACCAAGGAACAATGA---ACTTAGAAGCAGAGGG-CCCTCGA--CGTGTGC-GGGGAGCCCT-ATGCG-TCGGA---GATGTGTCG-AAATCAAATGACTCTCGGCAATGGAT-------ATCTCGGCTCTTGCATCGATGAAGAACGTAGTGAAATGCGATACTTGGTGTGAATTGCAGAATCTCGTGAACCATTGAGTCTTTGAACGCAAGTTGTGCCCAAGGCCTTGTGGCCGAGGGCACGCCTGCTTGGGCGTCATGGCATC-GTCGCCTTTGGT-CCTTGC--TTT--GCTG---G-TGCCAAGCGCGGAAATTGGCCTCGTGTG--CCCTC------GGGCACAGTCGGTTGAAGAGTGGG-TAG--TCGACAATCGTC-GGGAACGATGGGTGTTGGT-CGCCC-TGTGCGTGAACTA-AACATCGTCCCCGTCA---TG-TTGGGA-TGAGTCCTCAAG---AGA-CCCTG-TGTGAT-TGCGA--CGCC-----ACGTG-A-----AA-GTGTC-GTGTCCATCATC-ATA-TTGTGGCCCCAAGTCAGGCGAGGC-CCACCCGCC-GAG--------------------------------------------------
>Amomum_pterocarpum_1
-----------------------------------------------------TCA--TTGTT--GAGAGAG-CAT-----CGAAT--GATGGATG--G-TTGTG--AATATGTCAACAT--GC-CCC-TTTC-TTG--CCCC-AT----GTTGGCGGGCAATCGACTGT-AGC-TCGGTGCGATCAGCACCAAGGAACAATGA---ACTTAGAAGCAGAGGG-CCCTCGA--CGTGTGC-GGGGAGCCCT-ATGCG-TCGGA---GATGTGTCG-AAATCAAATGACTCTCGGCAATGGAT-------ATCTCGGCTCTTGCATCGATGAAGAACGTAGTGAAATGCGATACTTGGTGTGAATTGCAGAATCTCGTGAACCATTGAGTCTTTGAACGCAAGTTGTGCCCGAGGCCTTGTGGCCGAGGGCACGCCTGCTTGGGCGTCATGGCATC-GTCGCCTTTGGT-CCTTGC--TTT--GCTG---G-TGCCAAGCGCGGAAATTGGCCTCGTGTG--CCCTC------GGGCACAGTCGGTTGAAGAGTGGG-TAG--TCGACAATCGTC-GGGAACGATGGGTGTTGGT-CGCCC-TGTGCGTGAACTA-AACATCGTCCCCGTCA---TG-TTGAGA-TGAGTCCTCAAG---AGA-CCCTG-TGTGAT-TGCGG--CGCC-----ACGTG-A-----AA-GTGTC-GTGTCCATCATC-ATA-TTGTGGCCCCAAGTC-------------------------------------------------------------------------
>Amomum_pterocarpum_2
-----------------------------------------------------TCA--TTGTT--GAGAGAG-CAT-----CGAAT--GATGGATG--G-TTGTG--AATATGTCAACAT--GC-CCC-TTTC-TTG--CCCC-AT----GTTGGCGGGCAATTGACTGT-AGC-TCGGTGCGATCAGCACCAAGGAACAATGA---ACTTAGAAGCAGAGGG-CCCTCGA--CGTGTGC-GGGGAGCCCT-ATGCG-TCGGA---GATGTGTCG-AAATCAAATGACTCTCGGCAATGGAT-------ATCTCGGCTCTTGCATCGATGAAGAACGTAGTGAAATGCGATACTTGGTGTGAATTGCAGAATCTCGTGAACCATTGAGTCTTTGAACGCAAGTTGTGCCCGAGGCCTTGTGGCCGAGGGCACGCCTGCTTGGGCGTCATGGCATC-GTCGCCTTTGGT-CCTTGC--TTT--GCTG---G-TGCCAAGCGCGGAAATTGGCCTCGTGTG--CCCTC------GGGCACAGTCGGTTGAAGAGTGGG-TAG--TCGACAATCGTC-GGGAACGATGGGTGTTGGT-CGCCC-TGTGCGTGAACTA-AACATCGTCCCCGTCA---TG-TTGAGA-TGAGTCCTCAAG---AGA-CCCTG-TGTGAT-TGCGG--CGCC-----ACGTG-A-----AA-GTGTC-GTGTCCATCATC-ATA-TTGTGGCCCCAAGTC-------------------------------------------------------------------------
>Amomum_purpureorubrum
-----------------------------------------------------TCA--TTGTT--GAGAGAG-CAT-----CGAAT--GATGGATG--G-TTGTG--AATATGTCAACCT--GS-CCC-TTTC-TTG--CCCC-AT----GTTGGCGGGCAATTGACTGT-AGC-TCGGTGCGATCAGCACCAAGGAACAATGA---ACTTAGAAGCAGAGGG-CCCTCGA--CGTGTGC-GGGGAGCCCT-ATGCG-TCGGA---GATGTGTCG-GAATCAAATGACTCTCGGCAATGGAT-------ATCTCGGCTCTTGCATCGATGAAGAACGTAGTGAAATGCGATACTTGGTGTGAATTGCAGAATCTCGTGAACCATTGAGTCTTTGAACGCAAGTTGTGCCCGAGGCCTTGTGGCCGAGGGCACGCCTGCTTGGGCGTCATGGCATC-GTCGCCTTTGCT-CCTTGC--TTT--GCTG---G-TGCCAAGCGCGGAAATTGGCCTCGTGTG--CCCTC------GGGCACAGTCGGTTGAAGAGTGGG-TAG--TCGGCAATCGTC-GGGAACGATGGGTGTTGGT-CGCCC-TGTGCGTGAACTG-AACATCGTCCCCGTCA---TG-TTGGGA-TGAGTCCTCAAG---AGA-CCCTG-TGTGAT-YGCGG--CGCC-----ACGTG-A-----AA-GTGTC-GTGTCCATCATC-AAA-TTGTGGCCCCAAGTCAGGCGAGGC-CCACCCGCC-GAA--------------------------------------------------
>Amomum_odontocarpum_2
-----------------------------------------------------TCA--TTGTT--GAGAGAG-CAT-----CGAAT--GATGGATG--G-TTGTG--AATATGTCAACCT--GC-CCC-TTTC-TTG--CCCC-AT----GTTGGCGGGCAATTGACTGT-AGC-TCGGTGCGATCAGCACCAAGGAACAATGA---ACTTAGAAGCAGAGGG-CCCTCGA--CGTGTGC-GGGGAGCCCT-ATGCG-TCGGA---GATGTGTCG-GAATCAAATGACTCTCGGCAATGGAT-------ATCTCGGCTCTTGCATCGATGAAGAACGTAGTGAAATGCGATACTTGGTGTGAATTGCAGAATCTCGTGAACCATTGAGTCTTTGAACGCAAGTTGTGCCCGAGGCCTTGTGGCCGAGGGCACGCCTGCTTGGGCGTCATGGCATC-GTCGCCTTTGCT-CCTTGC--TTT--GCTG---G-TGCCAAGCGCGGAAATTGGCCTCGTGTG--CCCTC------GGGCACAGTCGGTTGAAGAGTGGG-TAG--TCGGCAATCGTC-GGGAACGATGGGTGTTGGT-CGCCC-TGTGCGTGAACTG-AACATCGTCCCCGTCA---TG-TTGGGA-TGAGTCCTCAAG---AGA-CCCTA-TGTGAT-TGCGG--CGCC-----ACGTG-A-----AA-GTGTC-GTGTCCATCATC-AAA-TTGTGGCCCCAAGTCAGGCGAGGC-CCAC-----------------------------------------------------------
>Amomum_maximum
-------------------------TTTCCGTAGGTGAACCTGCGGAA--GGATCA--TTGTT--GAGAGAG-CAT-----CGAAT--GATGGATG--G-TTGTG--AATATGTCAACCT--GC-CCC-TTTC-TTG--CCCC-AT----GTTGGCGGGCAAWTGACTGT-AGC-TCGGTGCGATCAGCACCAAGGAACAATGA---ACTTAGAAGCAGAGGG-CCCTCGA--CGTGTGC-GGGGAGCCCT-ATGCG-TCGGA---GATGTGTCG-AAATCAAATGACTCTCGGCAATGGAT-------ATCTCGGCTCTTGCATCGATGAAGAACGTAGTGAAATGCGATACTTGGTGTGAATTGCAGAATCTCGTGAACCATTGAGTCTTTGAACGCAAGTTGTGCCCGAGGCCTTGTGGCCGAGGGCACGCCTGCTTGGGCGTCATGGCATC-GTCGCCTTTGST-CCTTGC--TTT--GCTG---G-TGCCAAGCGCGAAAATTGGCCTCGTGTG--CCCTC------GGGCACAGTCGGTTGAAGAGTGGG-TAG--TCCGCAATCGTC-GGGAACGATGGGTGTTGGT-CGCCC-TGTGCGTGAACTG-AACATCGTCCCCGTCA---TG-TTGGGA-TGAGTCCTCAAG---AGA-CCCTG-TGTGAT-TGCGG--CGCC-----ACGTG-A-----AA-GTGTC-GTGTCCATCATC-ATA-TTGTGGCCCCAAGTCAGGCGAGGC-CCACCCGCC-GAG--------------------------------------------------
>Amomum_glabrum_2
-----------------------------------------------------TCA--TTGTT--GAGAGAG-CAT-----TGAAT--GATGGATG--G-TTGTG--AATATGTTAACTT--GC-CCC-TTCC-TTG--CCCC-AT----GTTGGTGGGCATTTGACTGT-AGC-TCGGTGCGATCAGCACCAAGGAACAATGA---ACTTAGAAGCAGAGGG-CCCTCGA--CGTGTGC-GGGGAGCCCT-ATGCA-TCGGA---GATGCCTCG-AAATCAAATGACTCTCGGCAATGGAT-------ATCTCGGCTCTTGCATCGATGAAGAACGTAGTGAAATGCGATACTTGGTGTGAATTGCAGAATCTCGTGAACCATTGAGTCTTTGAACGCAAGTTGTGCCCGAGGCCTTGTGGCCGAGGGCACGCCTGCTTGGGCGTCATGGCATC-GTCGCCTTTGCT-CCTTGC--TTT--GCTG---G-TGCCAAGCGCGGAAATTGGCCTTGTGTG--CCCTC------GGGCACAGTCGGTTGAAGAGTGGG-TAG--TCGACAATCGTC-GGGCACGATGGGTGTTGGT-CGCCT-TGTGCGTGAACTG-AACATCGTCCCCGTCA---TG-TTGGGA-TGAGTCCTCAAG---AGA-CCCTG-TGTGAT-TGCGG--TGCC-----ACGTG-A-----AA-GTGCT-GTGTCCATCATT-ATA-TTGTGGCCCCAAGTCAGGCGAGGC-CCACCCGCC-GAG--------------------------------------------------
>Amomum_glabrum_1
-----------------------------------------------------TCA--TTGTT--GAGAGAG-CAT-----TGAAT--GATGGATG--G-TTGTG--AATATGTTAACTT--GC-CCC-TTCC-TTG--CCCC-AT----GTTGGTGGGCATTTGACTGT-AGC-TCGGTGCGATCAGCACCAAGGAACAATGA---ACTTAGAAGCAGAGGG-CCCTCGA--CGTGTGC-GGGGAGCCCT-ATGCA-TCGGA---GATGCCTCG-AAATCAAATGACTCTCGGCAATGGAT-------ATCTCGGCTCTTGCATCGATGAAGAACGTAGTGAAATGCGATACTTGGTGTGAATTGCAGAATCTCGTGAACCATTGAGTCTTTGAACGCAAGTTGTGCCCGAGGCCTTGTGGCCGAGGGCACGCCTGCTTGGGCGTCATGGCATC-GTCGCCTTTGCT-CCTTGC--TTT--GCTG---G-TGCCAAGCGCGGAAATTGGCCTTGTGTG--CCCTC------GGGCACAGTCGGTTGAAGAGTGGG-TAG--TCGACAATCGTC-GGGCACGATGGGTGTTGGT-CGCCT-TGTGCGTGAACTG-AACATCGTCCCCGTCA---TG-TTGGGA-TGAGTCCTCAAG---AGA-CCCTG-TGTGAT-TGCGG--TGCC-----ACGTG-A-----AA-GTGCT-GTGTCCATCATT-ATA-TTGTGGCCCCAAGTCAGGCGAGGC-CCACCCGCC-GAGTTTAAGCATATAAATAAG--CGGAGGATGAGAAACTTACGAGGATTCCCC
>Amomum_menglaense
-----------------------------------------------------TCA--TTGTT--GAAAGAG-CAT-----TGAAT--GATGGATG--G-TTGTG--AATATGTCAACTT--GC-CCC-TTCC-TTG--CCCC-AT----GTTGGTGGGCAATTGACTGT-AGC-TCGGTGCGATCAGCACCAAGGAACAATGA---ACTTAGAAGCAGAGGG-CCCTCGA--TGTGTGC-GGGGAGCCCT-ATGCA-TCGGA---GATGCCTAA-GAATCAAATGACTCTCGGCAATGGAT-------ATCTCGGCTCTTGCATCGATGAAGAACGTAGTGAAATGCGATACTTGGTGTGAATTGCAGAATCTCGTGAACCATTGAGTCTTTGAACGCAAGTTGTGCCCGAGGCCTTGTGGCCAAGGGCACGCCTGCTTGGGCGTCATGGCATC-GTCGCCTTTGCT-CCTTGC--TTT--GCTG---G-TGCCAAGCGCGAAAATTGGCCTCGTGTG--CCCTC------GGGCACAGTCGGTTGAAGAGTGGG-TAG--TCGACAATCGTC-GGGCACGATGGGTGTTGGT-CGCCT-TGTGCGTGAATTG-AACGTCGTCCCCGTCG---TG-TTGGGA-TGAGTCCTCAAG---AGA-CCCTG-TGTGAT-TGCGG--CGCC-----AYGTG-A-----AA-GTGTT-GTGTCCATCATC-ATA-TTGTGGCCCCAAGTCAGGCGAGGC-CCACCCGCC-GAG--------------------------------------------------
>Amomum_sericeum_3
--------------------------------------------------------------------AGAG-CAT-----TGAAT--GATGGATG--A-TTGTG--AATATGTCAACTT--GC-CCC-TTCG-TTG--CCCC-AT----GTTGGTGGGCAATTGACTAT-AGC-TCGGTGCGATCAGCACCAAGGAACATTGA---ACTTAGAAGCAGAGGG-CCCTCGA--TATGTGC-GGGGAGCCCT-ATGCA-TCGGA---GATGCCTAG-GAATCAAATGACTCTCGGCAATGGAT-------ATCTCGGCTCTTGCATCGATGAAGAACGTAGTGAAATGCGATACTTGGTGTGAATTGCAGAATCTCGTGAACCATTGAGTCTTTGAACGCAAGTTGTGCCCGAGGCCTTGTGGCCAAGGGCACGCCTGCTTGGGCGTCATGGCATC-GTCGCCTTTGCT-CCTTGC--TTT--GCTG---G-TGCTAAGCGCGAAAATTGGCCTCGTGTG--CCCTC------GGGCACAGTCGGTTGAAGAGTGGG-TAG--TCGACAATCGTC-GGGCACGATGGGTGTTGGT-CGCCT-TGTGCGTGAATTG-AACGTCGTCCACGTCT---TG-TTGGGA-TGAGTCCTCAAG---AGA-CCCTG-TGTGAT-TGCGG--CGCC-----------------------------------------------------------------------------------------------------------------------------------
>Amomum_sericeum_1
-----------------------------------------------------TCA--TTGTT--GAAAGAG-CAT-----TGAAT--GATGGATG--A-TTGTG--AATATGTCAACTT--GC-CCC-TTCG-TTG--CCCC-AT----GTTGGTGGGCAATTGACTAT-AGC-TCGGTGCGATCAGCACCAAGGAACATTGA---ACTTAGAAGCAGAGGG-CCCTCGA--TATGTGC-GGGGAGCCCT-ATGCA-TCGGA---GATGCCTAG-GAATCAAATGACTCTCGGCAATGGAT-------ATCTCGGCTCTTGCATCGATGAAGAACGTAGTGAAATGCGATACTTGGTGTGAATTGCAGAATCTCGTGAACCATTGAGTCTTTGAACGCAAGTTGTGCCCGAGGCCTTGTGGCCAAGGGCACGCCTGCTTGGGCGTCATGGCATC-GTCGCCTTTGCT-CCTTGC--TTT--GCTG---G-TGCTAAGCGCGAAAATTGGCCTCGTGTG--CCCTC------GGGCACAGTCGGTTGAAGAGTGGG-TAG--TCGACAATCGTC-GGGCACGATGGGTGTTGGT-CGCCT-TGTGCGTGAATTG-AACGTCGTCCACGTCT---TG-TTGGGA-TGAGTCCTCAAG---AGA-CCCTG-TGTGAT-TGCGG--CGCC-----ATGTG-A-----AA-GTGTT-GTGTCCATCATC-ATA-TTGTGGCCCCAAGTCAGGCGAGGC-CCACCCGCC-GAGTTTAAGCATATAAATAAG--CGGAGGAAGAGAAACTTACGAGGATTCCCT
>Amomum_sericeum_2
-----------------------------------------------------TCA--TTGTT--GAAAGAG-CAT-----TGAAT--GATGGATG--A-TTGTG--AATATGTCAACTT--GC-CCC-TTCG-TTG--CCCC-AT----GTTGGTGGGCAATTGACTAT-AGC-TCGGTGCGATCAGCACCAAGGAACATTGA---ACTTAGAAGCAGAGGG-CCCTCGA--TATGTGC-GGGGAGCCCT-ATGCA-TCGGA---GATGCCTAG-GAATCAAATGACTCTCGGCAATGGAT-------ATCTCGGCTCTTGCATCGATGAAGAACGTAGTGAAATGCGATACTTGGTGTGAATTGCAGAATCTCGTGAACCATTGAGTCTTTGAACGCAAGTTGTGCCCGAGGCCTTGTGGCCAAGGGCACGCCTGCTTGGGCGTCATGGCATC-GTCGCCTTTGCT-CCTTGC--TTT--GCTG---G-TGCTAAGCGCGAAAATTGGCCTCGTGTG--CCCTC------GGGCACAGTCGGTTGAAGAGTGGG-TAG--TCGACAATCGTC-GGGCACGATGGGTGTTGGT-CGCCT-TGTGCGTGAATTG-AACGTCGTCCACGTCT---TG-TTGGGA-TGAGTCCTCAAG---AGA-CCCTG-TGTGAT-TGCGG--CGCC-----ATGTG-A-----AA-GTGTT-GTGTCCATCATC-ATA-TTGTGGCCCCAAGTCAGGCGAGGC-CCACCCGCC-GAGTTTAAGCATATAAATAAG--CGGAGGAAGAGAAACTTACGAGGATTCC--
>Amomum_prionocarpum
-----------------------------------------------------TCA--TTGTT--GAGAGAG-CAT-----TGAAT--GATGGATT--G-TTGTG--AATATGTCAACGT--GC-CCC-TTCC-TTG--CCCC-AT----GTTGGTGGGCAATTGACTGT-AGC-TCGGTGCGATCAGCACCAAGGAACAATGA---ACTTAGAAGCAGAGGG-CCCTCGA--CGTGTGC-GGGGAGCCCT-ATGCA-TCGGA---GATGCCTCA-GAATCAAATGACTCTCGGCAATGGAT-------ATCTCGGCTCTTGCATCGATGAAGAACGTAGTGAAATGCGATACTTGGTGTGAATTGCAGAATCTCGTGAACCATTGAGTCTTTGAACGCAAGTTGTGCCCGAGGCCTTGTGGCCGAGGGCACGCCTGCTTGGGCGTCATGGCATC-GTCACCTTTGCT-CCTTGC--TTT--GCTG---G-TGCCAAGCGTGGAAATTGGCCTCGTGTG--CCCTC------GGGCACAGTCGGTTGAAGAGTGGG-TAG--TCGACAATCGTC-GGGCAAGATGGGTGTTGGT-CGCCT-TGTGCGTGAACTG-AACGTCGTCCCCGTCG---TG-TTGAGA-TGAGTCCTCAAG---AGA-CCCTA-TGTGAT-TGCGG--CGCC-----ACGTG-A-----AA-GTGTT-GTGTCCATCATC-ATA-TTGTGGCCCCAAGTCAGGCGAGGC-CCACCCGCC-GAGTTTAAGCATATAAATAAG--CGGAGGAAGAGAAACTTACGAGGATTCCCC
>Amomum_longipetiolatum
-----------------------------------------------------TCA--TTGTT--GAGAGAG-CAT-----TGAAT--GATGGATG--G-TTGTG--AATATGTCAACTT--GC-CCC-TTCC-TTGC-CCCC-AT----GTTGGTAGGCATTTGACTGT-AGC-TCGGTGCGATCAGCACCAAGGAACAATGA---ACTTAGAAGCAGAGGG-CCCTCGA--CGTGTGC-GGGGAGCCCT-GTGCA-TCGGA---GATGCCTCG-AAATCAAATGACTCTCGGCAATGGAT-------ATCTCGGCTCTTGCATCGATGAAGAACGTAGTGAAATGCGATACTTGGTGTGAATTGCAGAATCTCGTGAACCATTGAGTCTTTGAACGCAAGTTGTGCCCGAGGCCTTGTGGCCGAGGGCACGCCTGCTTGGGCGTCATGGCATC-GTCGCCTTTGCT-CCTTAC--TTT--TCTG---G-TGCCAAGCGCGGAAATTGGCCTCGTGTG--CCCTC------GGGCACAGTCGGTTGAAGAGTGGG-TAG--TCGACAATCGTC-GAGCACGATGGGTGTTGGT-CGCCT-TGTGCGTGAACTG-AACATCGTCCCCGTCG---TG-TTGGGA-TGAGTCCTTAAG---AGA-CCCTA-TATGAT-TGCGA--CGCC-----ACGTG-A-----AA-GTGTT-GTGTCCATCATT-ATA-TTGTGGCCCCAAGTCAGGCGAGGC-CCACCCGCC-GAGTTTA----------------------------------------------
>Amomum_putrescens_2
--------------------------------------------------------------------------------------------------------G--AATAGGTC-CCCT--GC-CCC-TTCC-TTG--CCCC-CT----GTTGGTGGGCAATTGACTGT-AGC-TCGGTGCGATCAGCACCAAGGAACAATGA---ACTTAGAAGCATAGGG-CCCTCGA--CGCGCGC-GGGGAGCCTT-ATGCG-TCGGA---AATGCCTCG-GAATCAAATGACTCTCGGCAATGGAT-------ATCTCGGCTCTTGCATCGATGAAGAACGTAGTGAAATGCGATACTTGGTGTGAATTGCAGAATCTCGTGAACCATTGAGTCTTTGAACGCAAGTTGTGCCCGAGGCCTTGTGGTCGAGGGCACGCCTGCTTGGGCGTCATGGCATC-GTCGCCTTTGCT-CCTTGC--TTT--GCTG---G-TGCCAAGCGCGGAAATTGACCTCGTGTG--CCCTC---CTCGGGCACAGTCGGTTGAAGAGTGGG-TAG--TCGGCAATTGTT-GGGACCGATGGATGTTGGT-CGCCC-TGTGCGTGAACTG-AACGTCGTCCCCGTT--------------------------------------------------------------------------------------------------------------------------------------------------------------------------------------------
>Amomum_repoeense_1
-------------------------------------------------------------------CAGAG-CAT-----CGAAT--GATGGATG--A-TTGTG--AATAGGTCAACCT--GC-CCC-TTCC-TTG--CCCC-AT----GTTGGTGGGCAATTGACTGT-AGC-TCGGTGCGATCAGCACCAAGGAACAATGA---ACTTAGAAGCATAAAG-CCCTCGA--CGTGCGC-GGGGAGCCTT-ATGCG-TCGGA---GATGCCTCG-GAATCAAATGACTCTCGGCAATGGAT-------ATCTCGGCTCTTGCATCGATGAAGAACGTAGTGAAATGCGATACTTAGTGTGAATTGCAGAATCTCGTGAACCATTGAGTCTTTGAACGCAAGTTGTGCCCGAGGCCTTGTGGTCGAGGGCACGCCTGCTTGGGCGTCATGGCATC-GTCGCCTTTGCT-CCTTGC--TTT--CCTG---G-TGCCAAGCGCGGAAATTGACCTCGTGTG--CCCTC---CTCGGGCACAGTCGGTTGAAGAGTGGG-TAG--TCGGCAATTGTT-GGGACCGATGGGTGTTGGT-CGCCC-TGTGCGTGAACTG-AACGTCGTCCCCGTTG---CG-TTGGGA-TGAGTCCTCARG---AGA--CCCG-TGTGAT-TGCGG--CACC-----------------------------------------------------------------------------------------------------------------------------------
>Amomum_subcapitatum_2
-----------------------------------------------------TCA--TTGTT--GAGAGAG-CAT-----CGAAT--GATGGATG--A-TTGTG--AATAGGTCAACCT--GC-CCC-TTCC-TTG--CCCC-AT----GTTGGTGGGCAATTGACTGT-AGC-TCGGTGCGATCAGCACCAAGGAACAATGA---ACTTAGAAGCATAAAG-CCCTCGA--CGTGCGC-GGGGAGCCTT-ATGCA-TCGGA---GATGCCTCG-AAATCAAATGACTCTCGGCAATGGAT-------ATCTCGGCTCTTGCATCGATGAAGAACGTAGTGAAATGCGATACTTGGTGTGAATTGCAGAATCTCGTGAACCATTGAGTCTTTGAACGCAAGTTGTGCCCGAGGCCTTGTGGTCAAGGGCACGCCTGCTTGGGCGTCATGGCATC-GTCGCCTTTGCT-CCTTGC--TTT--CCTG---G-TGCCAAGCGCGGAAATTGACCTCGTGTG--CCCTC---CTCGGGCACAGTCGGTTGAAGAGTGGG-TAG--TCGGCAATTGTT-GGGACCGATGGGTGTTGGT-CGCCC-TGTGCGTGAACTG-AACGTCGTCCCCGTTG-------------------------------------------------------------------------------------------------------------------------------------------------------------------------------------------
>Amomum_putrescens_1
-----------------------------------------------------TCA--TTGTT--GAGAGAG-CAT-----CGAAT--GATGGATG--A-TTGTG--AATAGGTCAACCT--GC-CCC-TTCC-TTG--CCCC-AT----GTTGGTGGGCAATTGACTGT-AGC-TCGGTGCGATCAGCACCAAGGAACAATGA---ACTTAGAAGCATAAAG-CCCTCGA--CGTGCGC-GGGGAGCCTT-ATGCA-TCGGA---GATGCCTCG-AAATCAAATGACTCTCGGCAATGGAT-------ATCTCGGCTCTTGCATCGATGAAGAACGTAGTGAAATGCGATACTTGGTGTGAATTGCAGAATCTCGTGAACCATTGAGTCTTTGAACGCAAGTTGTGCCCGAGGCCTTGTGGTCAAGGGCACGCCTGCTTGGGCGTCATGGCATC-GTCGCCTTTGCT-CCTTGC--TTT--CCTG---G-TGCCAAGCGCGGAAATTGACCTCGTGTG--CCCTC---CTCGGGCACAGTCGGTTGAAGAGTGGG-TAG--TCGGCAATTGTT-GGGACCGATGGGTGTTGGT-CGCCC-TGTGCGTGAACTG-AACGTCGTCCCCGTTG---CG-TTGGGA-TGAGTCCTCAAG---AGA-CCCCG-TGTGAT-TGCGG--CACC-----ATGTG-A-----AA-GTGTC-GTGTCCATCATC-ATA-TTGTGGCCCCAAGTCAGGCGAGGC-CCACCCGCC-GAA--------------------------------------------------
>Amomum_repoeense_2
------------------------------------------------------CA--TTGTT--GAGAGAG-CAT-----CGAAT--GATGGATG--A-TTGTG--AATAGGTCAACCT--GC-CCC-TTCC-TTG--CCCC-AT----GTTGGTGGGCAATTGACTGT-AGC-TCGGTGCGATCAGCACCAAGGAACAATGA---ACTTAGAAGCATAAAG-CCCTCGA--CGTGCGC-GGGGAGCCTT-ATGCG-TCGGA---GATGCCTCG-GAATCAAATGACTCTCGGCAATGGAT-------ATCTCGGCTCTTGCATCGATGAAGAACGTAGTGAAATGCGATACTTGGTGTGAATTGCAGAATCTCGTGAACCATTGAGTCTTTGAACGCAAGTTGTGCCCGAGGCCTTGTGGTCGAGGGCACGCCTGCTTGGGCGTCATGGCATC-GTCGCCTTTGCT-CCTTGC--TTT--CCTG---G-TGCCAAGCGCGGAAATTGACCTCGTGTG--CCCTC---CTCGGGCACAGTCGGTTGAAGAGTGGG-TAG--TCGGCAATTGTT-GGGACCGATGGGTGTTGGT-CGCCC-TGTGCGTGAACTG-AACGTCGTCCCCGTTG---CG-TTGGGA-TGAGTCCTCAAG---AGA-CCCCG-TGTGAT-TGCGG--CACC-----GTGTG-A-----AA-GTGCC-GTGTC---CATC-ATA-TTGTGGCCCCAA----------------------------------------------------------------------------
>Amomum_repoeense_3
------------------------------------------------------CA--TTGTT--GAGAGAG-CAT-----CGAAT--GATGGATG--A-TTGTG--AATAGGTCAACCT--GC-CCC-TTCC-TTG--CCCC-AT----GTTGGTGGGCAATTGACTGT-AGC-TCGGTGCGATCAGCACCAAGGACCAATGA---ACTTAGAAGCATAAAG-CCCTCGA--CGTGCGC-GGGGAGCCTT-ATGCG-TCGGA---GATGCCTCG-GAATCAAATGACTCTCGGCAATGGAT-------ATCTCGGCTCTTGCATCGATGAAGAACGTAGTGAAATGCGATACTTGGTGTGAATTGCAGAATCTCGTGAACCATTGAGTCTTTGAACGCAAGTTGTGCCCGAGGCCTTGTGGTCGAGGGCACGCCTGCTTGGGCGTCATGGCATC-GTCGCCTTTGCT-CCTTGC--TTT--GCTG---G-TGCCAAGCGCGGAAATTGACCTCGTGTG--CCCTC---CTCGGGCACAGTCGGTTGAAGAGTGGG-TAG--TCGGCAATTGTT-GGGACCGATGGGTGTTGGT-CGCCC-TGTGCGTGAACTG-AACGTCGTCCCCGTTG---CG-TTGGGA-TGAGTCCTCAAG---AGA-CCCCG-TGTGAT-TGCGG--CACC-----GTGTG-A-----AA-GTGCC-GTGTC---CATC-ATA-TTGTGGCCCCAA----------------------------------------------------------------------------
>Elettariopsis_unifolia
------------------------------------------------------CA--TTGTT--GAGAGAG-CAT-----TGAAT--GATGGATG--G-TTGTG--AATATGTCAGCTT--GC-CCC-TTCT-TTG--CCTC-AC----GTCAGTGGGCAATTGACTGT-AAC-TCGGTGCGAGCAGCACCAAGGAACAATGA---ACTTAGAAGCAGAGGG-CCCTCGG--CGTGCGC-GGGGAGCCTT-ATGCG-TCGGA---GATGCCTCG-GAATCAAATGACTCTCGGCAATGGAT-------ATCTCGGCTCTTGCATCGATGAAGAACGTAGTGAAATGCGATACTTGGTGTGAATTGCAGAATCTCGTGAACCATTGAGTCTTTGAACGCAAGTTGTGCCCGAGGCCTTGTGGCCGAGGGCACGCCTGCTTGGGCGTCATGGCATC-GTCGCCTTTGCT-CCTTGC--TTT--GTTG---G-TGCCAAGCGCGGAAATTGACCTCGTGTG--CCCTC------GGGCGCAGTCGGTTGAAGAGCGGG-TAG--TCGGCAATTGTT-GGGACCGATGGGTGTTGGT-CGCCC-CGTGCGTGAATTG-AACGTCGTCCCCGTTG---CG-TCGGAA-TGAGTCCTCAAG---AGA-CCCCG-TGTGAT-TGCGG--CATC-----GTGTG-G-----AA-GCGTC-GTGTC---CATC-ATA-TTGTGGCCCCAA----------------------------------------------------------------------------
>Elettariopsis_elan
------------------------------------------------------CA--TTGTT--GAGAGAG-CAT-----TGAAT--GATGGATG--G-TTGTG--AATATGTCAGCTT--GC-CCC-TTCT-TTG--CCCC-AT----GTTAGTTGGCAATTGACTGT-AAC-TCGGTGCGAGCAGCACCAAGGAACAACGA---ACTTAGAAGCAGAGGG-CCCTCGC--CGTGCGC-GGGGAGCCTT-ATGCG-TCGGA---GATGCCTCG-GAATCAAATGACTCTCGGCAATGGAT-------ATCTCGGCTCTTGCATCGATGAAGAACGTAGTGAAATGCGATACTTGGTGTGAATTGCAGAATCTCGTGAACCATTGAGTCTTTGAACGCAAGTTGTGCCCGAGGCCTTGTGGCCGAGGGCACGCCTGCTTGGGCGTCATGGCATC-GTCGCCTTTGCT-CCTTGC--TTT--GCTG---G-TGCCAAGCGCGAAAATTGACCTCGTGTG--CCCAA------GGGCACAGTCGGTTGAAGAGTGGG-TAG--TCGGCAATTGTT-GGGACCGATGGGTGTTGGT-CGCCC-CGTGCGTGAATTG-AACGTCGTCCCCGTTG---CG-TCGGAA-TGAATCCTCAAG---AGA-CCCCG-TGTGAT-TGAGG--CATC-----GCGTG-G-----AA-GCGTC-GTGTC---CATC-ATA-TTGTGGCCCCAA----------------------------------------------------------------------------
>Elettariopsis_triloba
-----------------------------------------------------TCA--TTGTT--GAGAGAG-CAT-----TGAAT--GATGGATG--A-TCGTG--AATATGTCAGCTT--GC-CCC-TTCT-TTG--CCCC-AT----GTTAGTTGGCAATTGACTGT-AAC-TCGGTGCGAGCAGCACCAAGGAACAACGA---ACTTAGAAGCAGAGGG-CCCTCGC--CGTGCGC-GGGGAGCCTT-ATGCG-TCGGA---GATGCCTCG-GAATCAAATGACTCTCGGCAATGGAT-------ATCTCGGCTCTTGCATCGATGAAGAACGTAGTGAAATGCGATACTTGGTGTGAATTGCAGAATCTCGTGAACCATTGAGTCTTTGAACGCAAGTTGTGCCCGAGGCCTTGTGGTCGAGGGCACGCCTGCTTGGGCGTCATGGCATC-GTCGCCTTTGCT-CCTTGC--TTT--GCTG---G-TGCCAAGCGCGGAAATTGACCTCGTGTG--CCCTT------GGGCACAGTCGGTTGAAGAGTGGG-TAG--TCGGCAATTGTT-GGGACCGATGGGTGTTGGT-CGCCC-CGTGCGTGAATTG-AACGTCGTCCCCGTTG---CG-TCGGAA-TGAATCCTCAAG---AGA-CCCCG-TGTGAT-TGCGG--CATC-----GCGTG-G-----AA-GCGTC-GTGTC---CATC-ATA-TTGTGGCCCCAAGTC-------------------------------------------------------------------------
>Elettariopsis_curtisii
------------------------------------------------------CA--TTGTT--GAGAGAG-CAT-----TGAAT--GATGGATG--A-TTGTG--AATATGTCAACCT--GC-CCC-TTCC-TTG--CCCC-AT----GTTGGTGGGCAATTGACTGT-AGC-TCGGTGCGATCAGCACCAAGGAACAATGA---ACTTAGAAGCAGAGGG-CCCTCGA--CGTGCGC-GGGGAGCCTT-ATGCA-TCGAA---GATGCCTCG-GAATCAAATGACTCTCGGCAATGGAT-------ATCTCGGCTCTTGCATCGATGAAGAACGTAGTGAAATGCGATACTTGGTGTGAATTGCAGAATCTCGTGAACCATTGAGTCTTTGAACGCAAGTTGTGCCCGAGGCCCTGTGGCCGAGGGCACGCCTGCTTGGGCGTCATGGCATC-GTCGCCTTTGCT-CCTTGC--TTT--GCTG---G-TGCCAAGCGTCGAAATTGGCCTCGTGTG---CGTC------GGGCACAGTCGGTTGAAGAGTGGG-TAG--TCGGCAATTGTT-GGGACCGATGGGTGTTGGT-CGCCC-CGTGCGTGAATTG-AACGTCGTCCCCGTTG---CG-TCGGAA-TGAGTCCTCAAG---AGA-CCCTG-TCTGAT-TGCGG--CATC-----GTGTG-A-----AA-GTGCC-GTGTC---CTTC-ATA-TTGTGGCCCCAA----------------------------------------------------------------------------
>Elettariopsis_rugosa
------------------------------------------------------CA--TTGTT--GAGAGAG-CAT-----TGAAT--GATGGATG--A-TTGTG--AATATGTCAACCT--GC-CCC-TTCC-TTG--CCCC-AT----GTTGGTGGGCAATTGACTGT-AGC-TCGGTGCGATCAGCACCAAGGAACAATGA---ACTTAGAAGCAGAGGG-CCCTCGA--CGTGCGCGGGGGAACCTT-ATGCA-TCGGA---GATGCTTCG-GAATCAAATGACTCTCGGCAATGGAT-------ATCTCGGCTCTTGCATCGATGAAGAACGTAGTGAAATGCGATACTTGGTGTGAATTGCAGAATCTCGTGAACCATTGAGTCTTTGAACGCAAGTTGTGCCCGAGGCCTTGTGGCCGAGGGCACGCCTGCTTGGGCGTCATGGCATC-GTCGCCTTTGCT-CCTTGC--TTT--GCTG---G-TGCCAAGCGCGGAAATTGGCCTCGTGTG--CCGTC-------GGCACAGTCGGTTGAAGAGTGGG-TAG--TCGGCAATTGTT-GGGACCGATGGGTGTTGGT-CGCCC-CGTGCGTGAATTG-AACGTCGTCCCCGTTG---CG-TCGGAA-TGAGTCCTCAAG---AGA-CCCTG-TCTGAT-TGCG---CATC-----GTGCG-A-----AA-GTGCC-GTGTC---CTTC-ATA-TTGTGGCCCCAA----------------------------------------------------------------------------
>Elettariopsis_kerbyi
-----------------------------------------------------TCA--TTGTT--GAGAGAG-CAT-----TGAAT--GATGGATG--A-TTGTG--AATATGTCAACCT--GC-CCC-TTCC-TTG--CCCC-AT----GTTGGTGGGCAATTGACTGT-AGC-TCGGTGCGATCAGCACCAAGGAACAATGA---ACTTAGAAGCAGAGGG-CCCTCGA--CGTGCGCGGGGGAACCTT-ATGCA-TCGGA---GATGCCTCG-GAATCAAATGACTCTCGGCAATGGAT-------ATCTCGGCTCTTGCATCGATGAAGAACGTAGTGAAATGCGATACTTGGTGTGAATTGCAGAATCTCGTGAACCATTGAGTCTTTGAACGCAAGTTGTGCCCGAGGCCTTGTGGCCGAGGGCACGCCTGCTTGGGCGTCATGGCATC-GTCGCCTTTGCT-CCTTGC--TTT--GCCG---G-TGCTAAGCGCGGAAATTGGCCTCGTGTG--CCGTC------GGGCACAGTCGGTTGAAGAGTGGG-TAG--TCGGCAATTGTT-GGGACCGATGGGTGTTGGT-CGCCC-TGTGCGTGAATTG-AACGTCGTCCCCGTTG---CG-TCGGAA-TGAGTCCTCAAG---AGA-CCCTG-TCTGAT-TGCGG--CATC-----GTGCG-A-----AA-GTGCC-GTGTC---CTTC-ATA-TTGTGGCCCCAAGTCAGGCGAGGC-CCACCCGCC-GAGTTTAA---------------------------------------------
>Elettariopsis_stenosiphon
-----------------------------------------------------TCA--TTGTT--GAGAGAG-CAT-----TGAAT--GATGGATG--A-TTGTG--AATATGTCAACCT--GC-CCC-TTCC-TTG--CCCC-AT----GTTGGTGGGCAATTGACTGT-AGC-TCGGTGCGATCAGCACCAAGGAACAATGA---ACTTAGAAGCAGAGGG-CCCTCGA--CGTGCGCGGGGGAACCTT-ATGCA-TCGGA---GATGCCTCG-GAATCAAATGACTCTCGGCAATGGAT-------ATCTCGGCTCTTGCATCGATGAAGAACGTAGTGAAATGCGATACTTGGTGTGAATTGCAGAATCTCGTGAACCATTGAGTCTTTGAACGCAAGTTGTGCCCGAGGCCTTGTGGCCGAGGGCACGCCTGCTTGGGCGTCATGGCATC-GTCGCCTTTGCT-CCTTGC--TTT--GCTG---G-TGCTAAGCGCGGAAATTGGCCTCGTGTG--CCGTC------GGGCACAGTCGGTTGAAGAGTGGG-TAG--TCGGCAATTGTT-GGGACCGATGGGTGTTGGT-CGCCC-TGTGCGTGAATTG-AACGTCGTCCCCGTTG---CG-TCGGAA-TGAGTCCTCAAG---AGA-CCCTG-TCTGAT-TGCGG--CATC-----GTGCG-A-----AA-GTGCC-GTGTC---CTTC-ATA-TTGTGGCCCCAAGTCAGGCGAGGC-CCACCCGCC-GAGTTTAA---------------------------------------------
>Amomum_petaloideum_2
-----------------------------------------------------TCA--TTGTT--GAGAGAG-CAT-----TGAAT--GATGGATG--G-TTGTG--AATATGTCAACTT--GC-CCC-TTCC-TTG--CCCC-AT----GTTGGTGGGCAATTTACTGT-AGC-TCGGTGCGATCGGCACCAAGGAACAATGA---ACTTAGAAGCAGAGGG-CCCTCGA--CGTGCGC-GGGGAGCCTT-ATGCA-TCGGA---GATGCCTCG-GAATCAAATGACTCGCGGCAATGGAT-------ATCTCGGCTCTTGCATCGATGAAGAACGTAGTGAAATGCGATACTTGGTGTGAATTGCAGAATCTCGTGAACCATTGAGTCTTTGAACGCAAGTTGTGCCCGAGGCCTTGTGGCCGAGGGCACGCCTGCTTGGGCGTCATGGCATC-GTCGCCTTTGCT-CCTTTC--TTT--GTCG---G-TGCCAAGCGCGGAAATTGACCTCGTGTGCTCTCTC------GGGCACAGTCGGTTGAAGAGTGGG-TAG--TCGGCAATTGTT-GGGACCGATGGGTGTTGGT-CGCCC-TGTGCGTGAATTG-AACGTCGTCCCCGTTG---CA-TCGGGA-TGAGTCCTCAAG---AGA-CCCTG-TGTGAT-TGCGG--CATC-----GTGTG-A-----AA-GTGTC-GAGTC---CATC-ATA-TTGTGGCCCCAAGTCAGGCGAGGG-CCACCCGCC-GAGTTTAA---------------------------------------------
>Amomum_subulatum_5
-----------------------------------------------------TCA--TTGTT--GAGAGAG-CATTTGAATGAAT--GATGGATG--G-TTGTG--AATATGTCAACCT--GC-CCC-TTCC-TTG--CCCC-AT----GTTGGTGGGCAATTGACTGT-AGC-TCGGTGCGATCGGCACCAAGGAACAATGA---ACTTAGAAGCAGAGGG-CCCTCGA--CGTGCGC-GGGGAGCCTT-ATGCA-TCGAA---GATGCCTCG-GAATCAAATGACTCGCGGCAATGGAT-------ATCTCGGCTCTTGCATCGATGAAGAACGTAGTGAAATGCGATACTTGGTGTGAATTGCAGAATCTCGTGAACCATTGAGTCTTTGAACGCAAGTTGTGCCCGAGGCCTTGTGGCCGAGGGCACGCCTGCTTGGGCGTCATGGCATA-GTCGCCTTTGCT-CCTTAC--TTT--GCTG---G-TGTCAAGCGCGGAAATTGACCTCGTGTG--CCCTC------GGGCACAGTCGGTTGAAGAGTGGG-TAG--TCGGCAATTGTT-GGGACCGATGGGTGTTGGT-CGCCC-TGTGCGTGAATTG-AACGTCGTCCCCGTTG---CG-TCGGGA-TGAGTCCTCAAG---AGA-TCCTG-TGTGAT-TGCGG--CTTC-----GTGTG-A-----AA-GTGTC-GTGTC---TATC-ATA-TTGTGGCCCCAAGTC-------------------------------------------------------------------------
>Amomum_subulatum_2
-----------------------------------------------------TCA--TTGTT--GAGAGAG-CAT-----TGAAT--GATGGATG--G-CTGTG--AATATGTCAACCT--GC-CCC-TTCC-TTG--CCCC-AT----GTTGGTGGGCAATTGACTGT-AGC-TCGGTGCGATCGGCACCAAGGAACAATGA---ACTTAGAAGCAGAGGG-CCCTCGA--CGTGCGC-GGGGAGCCTT-ATGCA-TCGAA---GATGCCTCG-GAATCAAATGACTCGCGGCAATGGAT-------ATCTCGGCTCTTGCATCGATGAAGAACGTAGTGAAATGCGATACTTGGTGTGAATTGCAGAATCTCGTGAACCATTGAGTCTTTGAACGCAAGTTGTGCCCGAGGCCTTGTGGCCGAGGGCACGCCTGCTTGGGCGTCATGGCATA-GTCGCCTTTGCT-CCTTGC--TTT--GCTG---G-TGTCAAGCGCGGAAATTGACCTCGTGTG--CCCTC------GGGCACAGTCGGTTGAAGAGTGGG-TAG--TCGGCAATTGTT-GGGACCGATGGGTGTTGGT-CGCCC-TGTGCGTGAATTG-AACGTCGTCCCCGTTG---CG-TCGGGA-TGAGTCCTCAAG---AGA-TCCTG-TGTGAT-TGCGG--CTTC-----GTGTG-A-----AA-GTGCC-GTGTC---CATC-ATA-TTGTGGCCCCAAGTC-------------------------------------------------------------------------
>Amomum_subulatum_4
-----------------------------------------------------TCA--TTGTT--GAGAGAA-CAT-----TGAAT--GATGGATG--G-CTGTG--AATATGTCAACCT--GC-CCC-TTCC-TTG--CCCC-AT----GTTGGTGGGCAATTGACTGT-AGC-TCGGTGCGATCGGCACCAAGGAACAATGA---ACTTAGAAGCAGAGGG-CCCTCGA--CGTGCGC-GGGGAGCCTT-ATGCA-TCGAA---GATGCCTCG-GAATCAAATGACTCGCGGCAATGGAT-------ATCTCGGCTCTTGCATCGATGAAGAACGTAGTGAAATGCGATACTTGGTGTGAATTGCAGAATCTCGTGAACCATTGAGTCTTTGAACGCAAGTTGTGCCCGAGGCCTTGTGGCCGAGGGCACGCCTGCTTGGGCGTCATGGCATA-GTCGCCTTTGCT-CCTTAC--TTT--GCTG---G-TGTCAAGCGCGGAAATTGACCTCGTGTG--CCCTC------GGGCACAGTCGGTTGAAGAGTGGG-TAG--TCGGCAATTGTT-GGGACCGATGGGTGTTGGT-CGCCC-TGTGCGTGAATTG-AACGTCGTCCCCGTTG---CG-TCGGGA-TGAGTCCTCAAG---AGA-TCCTG-TGTGAT-TGCGG--CTTC-----GTGTG-A-----AA-GTGCC-GTGTC---CATC-ATA-TTGTGGCCCCAAGTC-------------------------------------------------------------------------
>Amomum_subulatum_1
-----------------------------------------------------TCA--TTGTT--GAGAGAG-CAT-----TGAAT--GATGGATG--G-CTGTG--AATATGTCAACCT--GC-CCC-TTCC-TTG--CCCC-AT----GTTGGTGGGCAATTGACTGT-AGC-TCGGTGCGATCGGCACCAAGGAACAATGA---ACTTAGAAGCAGAGGG-CCCTCGA--CGTGCGC-GGGGAGCCTT-ATGCA-TCGAA---GATGCCTCG-GAATCAAATGACTCGCGGCAATGGAT-------ATCTCGGCTCTTGCATCGATGAAGAACGTAGTGAAATGCGATACTTGGTGTGAATTGCAGAATCTCGTGAACCATTGAGTCTTTGAACGCAAGTTGTGCCCGAGGCCTTGTGGCCGAGGGCACGCCTGCTTGGGCGTCATGGCATA-GTCGCCTTTGCT-CCTTGC--TTT--GCTG---G-TGTCAAGCGCGGAAATTGACCTCGTGTG--CCCTC------GGGCACAGTCGGTTGAAGAGTGGG-TAG--TCGGCAATTGTT-GGGACCGATGGGTGTTGGT-CGCCC-TGTGCGTGAATTG-AACGTCGTCCCCGTTG---CG-TCGGGA-TGAGTCCTCAAG---AGA-TCCTG-TGTGAT-TGCGG--CTTC-----GTGTG-A-----AA-GTGCC-GTGTC---CATC-ATA-TTGTGGCCCCAAGTCAGGCGAGGC-CCACCCGCC-GAATTTAAGCATATAAATAAG--CGGAGGAGGAGAAACTTACGAGGATTCCCC
>Amomum_subulatum_3
---------------------------------------------------------------------------------TGAAT--GATGGATG--G-YTGTG--AATATGTCAACCT--GC-CCC-TTCC-TTG--CCCC-AT----GTTGGTGGGCAATTGACTGT-AGC-TCGGTGCGATCGGCACCAAGGAACAATGA---ACTTAGAAGCAGAGGG-CCCTCGA--CGTGCGC-GGGGAGCCTT-ATGCA-TCGAA---GATGCCTCG-GAATCAAATGACTCGCGGCAATGGAT-------ATCTCGGCTCTTGCATCGATGAAGAACGTAGTGAAATGCGATACTTGGTGTGAATTGCAGAATCTCGTGAACCATTGAGTCTTTGAACGCAAGTTGTGCCCGAGGCCTTGTGGCCGAGGGCACGCCTGCTTGGGCGTCATGGCATA-GTCGCCTTTGCT-CCTTGC--TTT--GCTG---G-TGTCAAGCGCGGAAATTGACCTCGTGTG--CCCTC------GGGCACAGTCGGTTGAAGAGTGGG-TAG--TCGGCAATTGTT-GGGACCGATGGGTGTTGGT-CGCCC-TGTGCGTGAATTG-AACGTCGTCCCCGTTG---CG-TCGGGA-TGAGTCCTCAAG---AGA-YCCTG-TGTGAT-TGCGG--CTTC-----GTGTG-A-----AA-GTGCC----------------------------------------------------------------------------------------------------------
>Amomum_subulatum_6
----------------------------------------------------------------------------------GAAT--GATGGATG--G-CTGTG--AATATGTCAACCT--GC-CCC-TTCC-TTG--CCCC-AT----GTTGGTGGGCAAYTGAYTGT-AGC-TCGGTGCGATCGGCACCAAGGAACAATGA---ACTTAGAAGCAGAGGG-CCCTCGA--CGTGCGC-GGGGAGCCTT-ATGCA-TCGAA---GATGCCTCG-GAATCAAATGACTCGCGGCAATGGAT-------ATCTCGGCTCTTGCATCGATGAAGAACGTAGTGAAATGCGATACTTGGTGTGAATTGCAGAATCTCGTGAACCATTGAGTCTTTGAACGCAAGTTGTGCCCGAGGCCTTGTGGCCGAGGGCACGCCTGCTTGGGCGTCATGGCATA-GTCGCCTTTGCT-CCTTGC--TTT--GCTG---G-TGTCAAGCGCGGAAATTGACCTCGTGTG--CCCYC------GGGCACAGTCGGTTGAAGAGTGGG-TAG--TCGGCAATTGTT-GGGACCGATGGGTGTTGGT-CGCCC-TGTGCGTGAATTG-AACGTCGTCCCCGTTG---CG-TCGGGA-TGAGTCCTCAAG---AGA-T----------------------------------------------------------------------------------------------------------------------------------------------------------
>Aframomum_angustifolium
-------------------------TTTCCGTAGGTGAACCTGCGGAA--GGATCA--TTGTT--GAGAGAG-CAT-----TGAAT--GATGGATG--G-TTGTG--AATGTGTCAACGT--GC-CCT-TTCC-TTG--CCCC-AT----GTTGGTGGGCAATTGACCGT-AGC-TCGGTGCGATCGGCACCAAGGAACAATGA---ACTTAGAAGCGGAGGG-CCCTCGA--CGTGCGC-GTGGAGCCCA-ATGCC-TCGGA---GATGCCTCG-GAATCAAATGACTCTCGGCAATGGAT-------ATCTCGGCTCTTGCATCGATGAAGAACGTAGTGAAATGCGATACTTGGTGTGAATTGCAGAATCTCGTGAACCATTGAGTCTTTGAACGCAAGTTGTGCCCGAGGCCTTGTGGCCGAGGGCACGCCTGCTTGGGCGTCATGGCATC-GTCGCCTTTGCT-CCTTGC--TTT--GCTG---G-TGCCAAGCGCGGAAATTGGCCTCGTGTG--CCCTC------GGGCACAGTCGGTCGAAGTGTGGG-TAA--TCGGCAGTCGTC-GGGCGCGATGGGTGTTGGT-CGCCC-TGTGCGTGAACTG-AACGTCGTCCCCGTCG---TG-TCGGGA-TGAGTCCTCAA---------------GTGAT-TGCGG--CGTC-----GCGTG-A-----AA-GTGCC-GTGTC---CGTC-ATA-CTGTGGCCCCAAGTCAGGCGAGGC-CCACCCGCC-GAGTTTAA---------------------------------------------
>Aframomum_sceptrum
-----------------------------------------------------TCA--TTGTT--GAGAGAG-CAT-----TGAAT--GATGGATG--G-TTGTG--AATGTGTCAACGT--GC-CCT-TTCC-TTG--CCCC-AT----GTTGGTGGGCAATTGACCGT-AGC-TCGGTGCGATCGGCACCAAGGAACAATGA---ACTTAGAAGCAGAGGG-CCCTCGA--CGTGCGC-GTGGAGCCCA-ATGCC-TCGGA---GATGCCTCG-GAATCAAATGACTCTCGGCAATGGAT-------ATCTCGGCTCTTGCATCGATGAAGAACGTAGTGAAATGCGATACTTGGTGTGAATTGCAGAATCTCGTGAACCATTGAGTCTTTGAACGCAAGTTGTGCCCGAGGCCTTGTGGCCGAGGGCACGCCTGCTTGGGCGTCATGGCATC-GTCGCCTTTGCT-CCTTGC--TTT--GCTG---G-TGCCAAGCGCGGAAATTGGCCTCGTGTG--CCCTC------GGGCACAGTCGGTCGAAGTGTGGG-TAA--TCGGCAGTCGTC-GGGCGCGATGGGTGTTGGT-CGCCC-TGTGCGTGAACTG-AACGTCGTCCCCGTCG---TG-TCGGGA-TGAGTCCTCAA---------------GTGAT-TGCGG--CGTC-----GCGTG-A-----AA-GTGCC-GTGTC---CGTC-ATA-CTGTGGCCCCAAGTCAGGCGAGGC-CCACCCGCC-GAGTTTAA---------------------------------------------
>P1326_Aframomum_uniflora
----------------------------------------------------------TTGTT--GAGAGAG-CAY-----YGAAT--GATGGATG--G-TTGTG--AACGTGTCAACGT--GC-CCT-TTCC-TTG--CCCC-ATAT--GTTGGTGGGCAAYTGAYCGT-AGC-TCGGTGCGATCGGCACCAAGGAACAATGA---ACTTAGAAGCAGAGGG-CCCTCGA--YGTGCGC-GTGGAGCCCA-ATGCG-TCGGA---GATGCCTCG-GAATCAAATGACTCTCGGCAATGGAT-------ATCTCGGCTCTTGCATCGATGAAGAACGTAGTGAAATGCGATACTTGGTGTGAATTGCAGAATCTCGTGAACCATTGAGTCTTTGAACGCAAGTTGTGCCCGAGGCYTTGTGGCCGAGGGCACGCCTGCTTGGGCGTCATGGCATC-GCCGCCTTTGCT-CCTTGC--TTT--GCTG---G-TGCCAAGYGCGGAAATTGGCCTCGTGTG--CCCTC------GGGCACAGTCGGYCGAAGTGTGGG-TAG--TCGGCAGTCGTC-GGGCGCGATGGGTGTTGGT-CGCCC-TGTGCGTGAACTG-AACGTCGTCCCCGTCG---TG-TCGGGA-TGAGTCCTCAA---------------GTGAT-TGCGG--CGTC-----GCGTG-A-----AA-GTGYC-GTGTC---CGTC-ATA-TTGTGGCCCCAAGTC-------------------------------------------------------------------------
>HM03_Aframomum_melegueta
----------------------------------------------------------TTGTT--GAGAGAG-CAY-----YGAAT--GATGGATG--G-TTGTG--AATGTGTCAACGT--GC-CCT-TTCC-TTG--CCCC-AT----GTTGGTGGGCAAYTGAYCGT-AGC-TCGGTGCGATCGGCACCAAGGAACAATGA---ACTTAGAAGCAGAGGG-CCCTCGA--YGTGCGC-GTGGAGCCCA-ATGCG-TCGGA---GATACCTCG-GAATCAAATGACTCTCGGCAATGGAT-------ATCTCGGCTCTTGCATCGATGAAGAACGTAGTGAAATGCGATACTTGGTGTGAATTGCAGAATCTCGTGAACCATTGAGTCTTTGAACGCAAGTTGTGCCCGAGGCYTTGTGGCCGAGGGCACGCCTGCTTGGGCGTCATGGCATC-GTCGCCTTTGCT-CCTTGC--TTT--GCTG---G-TGCCAAGYGCGGAAATTGGCCTCGTGTG--CCCTC------GGGCACAGTCGGYCGAAGTGTGGG-TAG--TCGGCAATCGTC-GGGCGCGATGGGTGTTGGT-CGCCC-TGTGCGTGAACTG-AACGTCGTCCCCGTCG---TG-TCGGGA-TGAGTCCTCAA---------------GTGAT-TGCGG--CGTC-----GCGTG-A-----AA-GTGYC-GTGTC---CGTC-ATA-TTGTGGCCCCAAGTC-------------------------------------------------------------------------
>P1356_Aframomum_angustifolium
----------------------------------------------------------TTGTT--GAGAGAG-CAY-----YGAAT--GATGGATG--G-TTGTG--AATGTGTCAACGT--GC-CCT-TTCC-TTG--CCCC-AT----GTTGGTGGGCAAYTGAYCGT-AGC-TCGGTGCGATCGGCACCAAGGAACAATGA---ACTTAGAAGCGGAGGG-CCCTCGA--YGTGCGC-GTGGAGCCCA-ATGCC-TCGGA---GATGCCTCG-GAATCAAATGACTCTCGGCAATGGAT-------ATCTCGGCTCTTGCATCGATGAAGAACGTAGTGAAATGCGATACTTGGTGTGAATTGCAGAATCTCGTGAACCATTGAGTCTTTGAACGCAAGTTGTGCCCGAGGCYTTGTGGCCGAGGGCACGCCTGCTTGGGAGTCATGGCATC-GTCGCCTTTGCT-CCTTGC--TTT--GCTG---G-TGCCAAGYGCGGAAATTGGCCTCGTGTG--CCTTC------GGGCACAGTCGGYCGAAGTGTGGG-TAA--TCGGCAGTCGTC-GGGCGCGATGGGTGTTGGT-CGCCC-TGTGCGTGAACTG-AACGTCGTCCCCGTCG---TG-TCGGGA-TGAGTCCTCAA---------------GTGAT-TGCGG--CGTC-----GCGTG-A-----AA-GTGYC-GTGTC---CGTC-ATA-CTGTGGCCCCAAGTC-------------------------------------------------------------------------
>HM01_Elettaria_cardamomum
----------------------------------------------------------TTGTT--GAGAGAG-CAY-----YGAAT--GATGGATG--G-TTGTG--AATGTGTCAACGC--GC-CCC-TTCC-TTG--CCCT-AT----GTTGGTGGGCAAYTGAYCGT-AGC-TCGGTGCGATCGGCACCAAGGAACAACGA---ACTTAGATGCAGAGGG-CCCTCGA--YGTGCGC-GGGGAGCTCA-ATGCG-TCGGA---GATGCCTCA-TAATCAAATGACTCTCGGCAATGGAT-------ATCTCGGCTCTTGCATCGATGAAGAACGTAGTGAAATGCGATACTTGGTGTGAATTGCAGAATCTCGTGAACCATTGAGTCTTTGAACGCAAGTTGTGCCCGAGGCYTTGTGGCCGAGGGCACGCCTGCTTGGGCGTCATGGCATC-GTCGCCTTTGCT-CCTTGC--TTT-TGCTG---G-TGCCAAGYGCGGAAATTGGCCTCTTGTG--CCCTC------GGGCACAGTCGGYTGAAGAGTGGG-TAG--TCCGCAGTCGTC-GGGCGCGATAGGTGTTGGT-CGCCT-TGTGCGTGAACTG-ATCGTCGTCCCCGTCG---TG-TTGGGA-TGAGTCCTCAAG---AGA-CCCTG-TGTGAA-TATGG--CGTC-----GCATG-A-----AA-GCGYC-ATGTC---CGTC-ATA-TTGTGGCCCCAAGTC-------------------------------------------------------------------------
>P2978_Elettaria_cardamomum
----------------------------------------------------------TTGTT--GAGAGAG-CAY-----YGAAT--GATGGATG--G-TTGTG--AATGTGTCAACGC--GC-CCC-TTCC-TTG--CCCT-AT----GTTGGTGGGCAAYTGAYCGT-AGC-TCGGTGCGATCGGCACCAAGGAACAACGA---ACTTAGATGCAGAGGG-CCCTCGA--YGTGCGC-GGGGAGCTCA-ATGCG-TCGGA---GATGCCTCA-TAATCAAATGACTCTCGGCAATGGAT-------ATCTCGGCTCTTGCATCGATGAAGAACGTAGTGAAATGCGATACTTGGTGTGAATTGCAGAATCTCGTGAACCATTGAGTCTTTGAACGCAAGTTGTGCCCGAGGCYTTGTGGCCGAGGGCACGCCTGCTTGGGCGTCATGGCATC-GTCGCCTTTGCT-CCTTGC--TTT-TGCTG---G-TGCCAAGYGCGGAAATTGGCCTCTTGTG--CCCTC------GGGCACAGTCGGYTGAAGAGTGGG-TAG--TCCGCAGTCGTC-GGGCGCGATAGGTGTTGGT-CGCCT-TGTGCGTGAACTG-ATCGTCGTCCCCGTCG---TG-TTGGGA-TGAGTCCTCAAG---AGA-CCCTG-TGTGAA-TATGG--CGTC-----GCATG-A-----AA-GCGYC-ATGTC---CGTC-ATA-TTGTGGCCCCAAGTC-------------------------------------------------------------------------
>Elettaria_cardamomum_1
-----------------------------------------------------TCA--TTGTT--GAGAGAG-CAT-----TGAAT--GATGGATG--G-TTGTG--AATGTGTCAACGC--G--CCC-TTCC-TTG--CCCT-AT----GTTGGTGGGCAATTGATCGT-AGC-TCGGTGCGATCGGCACCAAGGAACAACGA---ACTTAGATGCAGAGGG-CCCTCGA--TGTGCGC-GGGGAGCTCA-ATGCG-TCGGA---GATGCCTCA-TAATCAAATGACTCTCGGCAATGGAT-------ATCTCGGCTCTTGCATCGATGAAGAACGTAGTGAAATGCGATACTTGGTGTGAATTGCAGAATCTCGTGAACCATTGAGTCTTTGAACGCAAGTTGTGCCCGAGGCCTTGTGGCCGAGGGCACGCCTGCTTGGGCGTCATGGCATC-GTCGCCTTTGCT-CCTTGC--TTT-TGCTG---G-TGCCAAGCGCGGAAATTGGCCTCTTGTG--CCCTC------GGGCACAGTCGGTTGAAGAGTGGG-TAG--TCCGCAGTCGTC-GGGCGCGATAGGTGTTGGT-CGCCT-TGTGCGTGAACTG-ATCGTCGTCCCCGTCG---TG-TTGGGA-TGAGTCCTCAAG---AGA-CCCTG-TGTGAA-TATGG--CGTC-----GCATG-A-----AA-GCGCC-ATGTC---CGTC-ATA-TTGTGGCCCCAAGTC-------------------------------------------------------------------------
>Alpinia_abundiflora_1
----------------------------------------------------------TTGTT--GAGAGAG-CAY-----YGAAT--GATGGATG--G-TTGTG--AATGTGTCAATGT--GC-CCC-TTCC-TTG--CCCC-AT----GTTGGCGGGCAAYCGAYCGT-AGC-TCGGTGCGATCGGCACCAAGGAACAATGA---ACTTAGAAGCAGAGGG-CCCTCGA--TGTGCTC-GGGGAGCTCA-ATGCG-TCTGA---GATGCCTCA-GAATCAAATGACTCTCGGCAATGGAT-------ATCTCGGCTCTTGCATCGATGAAGAACGTAGTGAAATGCGATACTTGGTGTGAATTGCAGAATCTCGTGAACCATTGAGTCTTTGAACGCAAGTTGTGCCCGAGGCCTTGTGGCCGAGGGCACGCCTGCTTGGGCGTCATGGCATC-GTCGCCTTTGCT-CCTTGC--TTT--GCTG---G-TGCCAAGCGCGGAAATTGGCCTCTTGTG--CCCTC------GGGCACAGTCGGTTGAAGAGTGGG-TAG--TCCGTAGTCGAC-GGGCGCGATGGGTGTTGGT-CGCCT-TGTGCGTGAACCG-ATCGTCGTCCCCGTCG---TG-TTGGGA-TGAGTCCTCAAG---AGA-CCCTG-TGTGAT-TGTGG--CGTC-----GCGTG-A-----AA-GTGCC-ATGTC---CGTC-ATA-TTGTGGCCCCAAGTC-------------------------------------------------------------------------
>Alpinia_abundiflora_2
----------------------------------------------------------TTGTT--GAGAGAG-CAT-----GGAAT--GATGGATG--G-TTGTG--AATGTGTCAATGT--GC-CCC-TTCC-TTG--CCCC-AT----GTTGGCGGGCAATCGACCGT-AGC-TCGGTGCGATCGGCACCAAGGAACAATGA---ACTTAGAAGCAGAGGG-CCCTCGA--TGTGCGC-GGGGAGCTCA-ATGCG-TCTGA---GATGCCTCA-GAATCAAATGA---------------------------------------------------------------------------------------------------------------------------------------------------------------------ATC-GTCGCCTTTGCT-CCTTGC--TTT--GCTG---G-TGCCAAGCGCGGAAATTGGCCTCTTGTG--CCCTC------GGGCACAGTCGGTTGAAGAGTGGG-TAG--TCCGTAGTCGAC-GGGCGCGATGGGTGTTGGT-CGCCT-TGTGCGTGAACTG-ATCGTCGTCCCCGTCG---TG-TTGGGA-TGAGTCCTCAAG---AGA-CCCTG-TGTGAT-TGTGG--CRTC-----GCGTG-A-----AA-GTGCC-ATGTC---GGTC-ATA-TTGT------------------------------------------------------------------------------------
>Alpinia_rafflesiana
--------------------------------------------GGAA--GGATCA--TTGTT--GAGAGAG-CAT-----TGAAT--GACGGATG--A-TTGTG--AATGTGTCAACGT--GC-CCC-ATTCCTTG--CCCC-AT----GTTGGTGGGCGACTGACCGG-AGC-TCGGTGCGATCGGCACCAAGGAACAATGA---ACTCAGAAGCAAAGGG-CTCTCGG--TGTACGT-CCAAGGCCCA-ATGCT-TCGGA---GATGCCTC--GAATCAAATGACTCTCGGCAATGGAT-------ATCTCGGCTCTTGCATCGATGAAGAACGTAGTGAAATGCGATACTTGGTGTGAATTGCAGAATCTCGTGAACCATTGAGTCTTTGAACGCAAGTTGTGCCCGAGGCCTTGTGGTCGAGGGCACGCCTGCTTGGGCGTCATGGCATC-GTCGCCTTTGCT-CCTTGC--TTT--GCTG---G-TGCCAAGCGCGGATATTGGCCTCGTGTG--CCCTC------GGGCACAGTCGGTTGAAGAGTGGG-TAG--TCGACAGTCGTC--GGGGCGATGGGTGTTGGT-CGCCC-TGTGCGTGAATTA-AACGTCGTCCTCGTCG---TG-TTGGGA-TGAGCCCTCAAG---AGA-CCCTG-TG-GAT-TGCGG--CGTC-----GCATG-G-----AA-GCGCC-GTGTC---CATC-AAA-TTGTGGCCCCAAGTCAGGC---------------------------------------------------------------------
>Alpinia_rufa
-------------------------TTTCCGTAGGTGAACCTGCGGAA--GGATCA--TTGTT--GAGAGAG-CAT-----TGAAT--GACGGATG--G-TTGTG--AATGTGTCAACGT--GC-CCC-TTTCCTTG--CCCC-AT----ATTGGTGGGCGACTGATCAT-AGC-TCGGTGCGATCGGCACCAAGGAACAATGA---ACTCAGAAGCTGAGGG-CCCTCGG--CGTGTGT-GCGAGGCCCA-ATGCA-TCGGA---GATGCCTCA-GAATCAAATGACTCTCGGCAATGGAT-------ATCTCGGCTCTTGCATCGATGAAGAACGTAGTGAAATGCGATACTTGGTGTGAATTGCAGAATCTCGTGAACCATTGAGTCTTTGAACGCAAGTTGTGCCTGAGGCCTTGTGGTCGAGGGCACGCCTGCTTGGGCGTCATGGCATC-GTCGCCTTTGCT-CCTTGC--TTT--GCTG---G-TGCCAAGCGCGGATATTGGCCTCGTGTG--CCCTC------GGGCATAGTCGGTTGAAGAGTGGG-TAG--TCGGCAGTCGTC-GGGGGCGATGGATGTTGGT-CGCCC-TGTGCGTGAATTG-AACGTCGTCCTCGTCG---TG-TTGGGA-TGAGCCCTCAAG---AGA-CCCTG-TGTGAT-TGCGG--CGTC-----GCGTG-G-----AA-GAGCC-GTGTC---CATT-AGA-TTGTGGCCCCAAGTCAGGCGAGGC-CCACCCGCC-GAGTTTAA---------------------------------------------
>Alpinia_murdochii
------------------------------------------------------CA--TTGTT--GAGAGAG-CAT-----TGAAT--GACGGATG--A-TTGTG--AATGTGTCAACGT--GC-CCC-ATTCCTTG--CCCC-AT----GTTGGTGGGCGACTGACCGG-AGC-TCGGTGCGATCGGCACCAAGGAACAATGA---ACTCAGAAGCAAAGGG-CTCTCAA--TGTGCGT-GCGAGGCCTA-ATGCT-TCAGA---GATGCCTCG-GAATCAAATGACTCTCGGCAATGGAT-------ATCTCGGCTCTTGCATCGATGAAGAACGTAGTGAAATGCGATACTTGGTGTGAATTGCAGAATCTCGTGAACCATTGAGTCTTTGAACGCAAGTTGTGCCCGAGGCCCTGTGGTCGAGGGCACGCCTGCTTGGGCGTCATGGCATC-GTCGCCTTTGCT-CCTTGC--TTT--GCTG---G-TGCCAAGCGCGGATATTGGCCTCGTGTG--CCCTC------GGGCACAGTCGGTTGAAGAGTGGG-TAG--TCGACAGTCGTC-GAGGACGATGGGTGTTGGT-CGCCC-TGTGCGTGAATTG-AACGTCGTCCTCGTCG---TG-TTGGGA-TGAGCCCTCAAG---AGA-CCCTG-TGTGAT-TGCGG--CGTC-----GCGTG-G-----AA-GCGCC-GTGTC---CATC-AGA-TTGTGGCCCCAAGTC-------------------------------------------------------------------------
>Siliquamomum_oreodoxa
------------------------------------------------------CA--TTGTT--GAGAGAG-CAT-----TGAAT--GATGGATG--G-TTGTG--AATGTGTCAACGT--GC-CCC-TTTCGTTG--CCCC-AT----GTTGGTGGGTGACTGACCGT-AGC-TCGGTGCGATCGGCACCAAGGAACAATGA---ACTCAGAAGCAGAGGG-CCCTTGG--TGTGCGT-GGGGAGCCCA-ATGCG-TCGGA---GATGCCTCG-GAATCAAATGACTCTCGGCAATGGAT-------ATCTCGGCTCTTGCATCGATGAAGAACGTAGTGAAATGCGATACTTGGTGTGAATTGCAGAATCTCGTGAACCATTGAGTCTTTGAACGCAAGTTGTGCCCGAGGCCTTGTGGCCGAGGGCACGCCTGCTTGGGCGTCATGGCATC-GTCGCCTTTGCT-CCTTGC--TTT--GCTG---G-TGCCAAGCGCGGAAATTGGCCTCGTGTG--CCCTC------GGGCACAGTCGGTTGAAGAGTGGG-TAG--TCGACAGTCGTC-GGGCGCGATGGGTGTTGGT-CGCCC-TGTGCGTGAACTG-AACGTCGTCCCCGTCG---TG-TTGGGA-TGAGTCCTCAGG---AGA-CCTTG-TGTGAT-TGCGG--CATC-----GCGTG-A-----AA-GTGCC-GTGTT---CGTC-AGA-TTGTGGCCCCAAGTC-------------------------------------------------------------------------
>Siliquamomum_tonkinensis
------------------------------------------------------CA--TTGTT--GAGAGAG-CAT-----TGAAT--GATGGATG--G-CTGTG--AATGTGTCAACGT--GC-CCC-TTTCGTTG--CCCC-AT----GTTGGTGGGTGATTGACCGT-AGC-TCGGTGCGATCGGCACCAAGGAACAATGA---ACTCAGAGGCAGAGGG-CCCTCGG--CGTGCGT-GGGGAGCCCA-ATGCG-TCGGA---GATGCCTTG-TAATCAAATGACTCTCGGCAATGGAT-------ATCTCGGCTCTTGCATCGATGAAGAACGTAGTGAAATGCGATACTTGGTGTGAATTGCAGAATCTCGTGAACCATTGAGTCTTTGAACGCAAGTTGTGCCCGAGGCCTTGTGGTCGAGGGCACGCCTGCTTGGGCGTCATGGCAAC-GTCGCCTTTGCT-CCTTGC--TTT--GCTG---G-TGCCAAGCGCGGAAATTGACCTCGTGTG--TCCTC------GGGCACAGTCGGTTGAAGAGTGGG-TAG--TCGACAGTCGTC-GGGCGCGATGGGTGTTGGT-CGCCC-TGTGCGTGAATTG-AATGTCGTCCCCGTCG---CC-TTGGGA-TGAGTCCTCAAG---AGA-CCCTG-TGTGAT-TGCGG--CGTC-----GCGTG-A-----AA-GTGCT-GTGTC---CGTC-AGA-TTGTGGCCCCAAGTC-------------------------------------------------------------------------
>Amomum_tsaoko
-------------------------TTTCCGTAGGTGAACCTGCGGAA--GGATCA--TTGTT--GAGAGAG-CAT-----TGAAT--GACGGATG--A-TTGCG--AATGTGTTAACGT--GC-TCA-TTTCCTTG--CCCC-AT----GTTGGTGGCTTACTGACCGT-AGC-TCGGTGCGATCGGCACCAAGGAACAATGA---ACTCAGAAGCAGAGGG-CCCTCGA--CGTGCGC-GGGGAGCCTA-ATGCA-TCGGA---GATGCTTCG-GAATCAAATGACTCTCGGCAATGGAT-------ATCTCGGCTCTTGCATCGATGAAGAACGTAGTGAAATGCGATACTTGGTGTGAATTGCAGAATCTCGTGAACCATTGAGTCTTTGAACGCAAGTTGTGCCCGAGGCCTTGTGGTCGAGGGCACGCCTGCTTGGGCGTCATGGCAAC-GTCGCCTTTGCT-CCTTGC--TTT--GCTG---G-TGCCAAGCGCGGATATTGGCCTCGTGTG--CCCTC------GGGCATAGTCGGTTGAAGAGTGGG-TAA--TCGGCAGTCGTC-GGGCGCGACGGGCGTTGGT-CGCTT-TGTGCGTGAACTG-AACGTCGTCCCCGTCA---TG-TTGGGA-TGATTCCTCAAG---AGA-CCCTG-TGCGAT-TGCGG--CATC-----GCGTG-A-----AA-GTGCC-GTGTC---CGTC-AGA-TTGTGGCCCCAAGTCAGGCGAGGC-CCACCCGCC-GAG--------------------------------------------------
>Amomum_coriandriodorum
-----------------------------------------------------TCA--TTGTT--GAGAGAG-CAT-----TGAAC--GACGGATG--A-TTGCG--AATATGTTAACGT--GC-TCA-TTTCCTTG--CCCC-AT----GTTGGTGGCTTACTGACCGT-AGC-TCGGTGCGATCGGCACCAAGGAACAATGA---ACTCACAAGCAGAGGG-CCCTCGA--CGTGCGC-GGGGAGCCTA-ATGCA-TCGGA---GATGCTTCG-GAATCAAATGACTCTCGGCAATGGAT-------ATCTCGGCTCTTGCATCGATGAAGAACGTAGTGAAATGCGATACTTGGTGTGAATTGCAGAATCTCGTGAACCATTGAGTCTTTGAACGCAAGTTGTGCCCGAGGCCTTGTGGTCGAGGGCACGCCTGCTTGGGCGTCATGGCAAC-GTCGCCTTTGCT-CCTTGC--TTT--GCTG---G-TGCCAAGCGCGGATATTGGCCTCGTGTG--CCCTC------GGGCATAGTCGGTTGAAGAGTGGG-TAG--TCGGCAGTCGTC-GGGCGCGATGGGCGTTGGT-CGCTT-TGTGCGTGAACTG-AACGTCGTCCCCGTCA---TG-TTGGGAATGATTCCTCAAG---AGA-CCCCG-TGTGAT-TGCGG--CATC-----GCGTG-A-----AA-GTGCC-GTGTC---CGTC-AGA-TTGTGGCCCCAAGTCAGGCGAGGC-CCACCCGCC-GAG--------------------------------------------------
>Amomum_paratsaoko
-----------------------------------------------------TCA--TTGTT--GAGAGAG-CAT-----TGAAC--GACGGATG--A-TTGCG--AATATGTTAACGT--GC-TCA-TTTCCTTG--CCCC-AT----GTTGGTGGCTTACTGACCGT-AGC-TCGGTGCGATCGGCACCAAGGAACAATGA---ACTCAGAAGCAGAGGG-CCCTCGA--CGTGCGC-GGGGAGCCTA-ATGCA-TCGGA---GATGCTTCG-GAATCAAATGACTCTCGGCAATGGAT-------ATCTCGGCTCTTGCATCGATGAAGAACGTAGTGAAATGCGATACTTGGTGTGAATTGCAGAATCTCGTGAACCATTGAGTCTTTGAACGCAAGTTGTGCCCGAGGCCTTGTGGTCGAGGGCACGCCTGCTTGGGCGTCATGGCAAC-GTCGCCTTTGCT-CCTTGC--TTT--GCTG---G-TGCCAAGCGCGGATATTGGCCTTGTGTG--CCCTC------GGGCATAGTCGGTTGAAGAGTGGG-TAG--TCGGCAGTCGTC-GGGCGCGATGGGCGTTGGT-CGCTT-TGTGCGTGAACTG-AACGTCGTCCCCGTCA---TG-TTGGGAATGATTCCTCAAG---AGA-CCCCG-TGTGAT-TGCGG--CATA-----GCGTG-A-----AA-GTGCC-GTGTC---CGTC-AGA-TTGTGGCCCCAAGTCAGGCGAGGC-CCACCCGCC-GAG--------------------------------------------------
>Alpinia_javanica
----------------------------------------------------------TTGTT--GAGAGAG-CAT-----TGAAT--GACGGATG--A-TTGTG--AATGTGTCAACGT--GC-CCC-ATTCGTTG--CCCC-AT----GTTGGTGGGCGACTGACCGG-AGC-TCGGTGCGATCGGCACCAAGGAACAATGA---ACTCAGAAGCAAAGGG-CTCTCGG--TGTACGT-CCAAGGCCCA-ATGCT-TCGGA---GATGCCTCG-TAATCAAATGA---------------------------------------------------------------------------------------------------------------------------------------------------------------------ATC-GTCGCCTTTGCT-CCTTGC--TTT--GCTG---G-TGCCAAGCGCGGATATTGGCCTCGTGTG--CCCTC------GGGCACAGTCGGTTGAAGAGTGGG-TAG--TCGGCAGTCGTC-GGGGGCGATGGGTGTTGGT-CGCCC-TGTGCGTGAATTA-AACGTCGTCCTCGTCG---TG-TTGGGA-TGAGCCCTCAAG---AGA-CCCTG-TGTGAT-TGCGG--CGTC-----GCATG-G-----AA-GTGTC-GTGTC---CATC-AGA-TTGT------------------------------------------------------------------------------------
>Siamanthus_siliquosus
------------------------------------------------------CA--TTGTT--GAGAGAG-CAT-----AGAAT--GATGGGTG--G-TTGTG--AATGTGTCAATGT--GT-CCC-TTTCGTTG--CCCC-AT----GTTAGTGGGCGATTAACCCT-AGC-TCGGTGCGATCTGCACCAAGGAACAATGA---ACTCAGAAGCAGAGGG-CCCTCGG--CGTGCGT-GGGGAGCCCA-ATGCA-TCAGA---GATGCCTCA-AAATCAAATGACTCTCGGCAATGGAT-------ATCTCGGCTCTTGCATCGATGAAGAACGTAGTGAAATGCGATACTTGGTGTGAATTGCAGAATCTCGTGAACCATTGAGTCTTTGAACGCAAGTTGTGCCCGAGGCCTTGTGGCCGAGGGCACGCCTGCTTGGGCGTCATGGAATC-GTCGCTTTTGCT-CCTTGC--TTT--GCTG---G-TGCGAAATGCGAAAATTGGCCTTGTGTG--CCCTC------GGGCATAGTCGGTTGAAGAGTGGG-TAG--GCGGCAATCATC-GGGCGCGATGGGTGTTGGT-CGCCC-TGTGCGTGAACTG-AACATCGTCCCCGTCG---TG-TTGGCA-TGAGTCCTCAAGAAGAGA-CCCTA-TGTGAT-TGCGG--CGTC-----GTGGG-A-----AA-GTGCC-GTGTC---CATC-TGA-TTGTGGCCCCAAGTC-------------------------------------------------------------------------
>Alpinia_galanga
-------------------------TTTCCGTAGGTGAACCTGCGGAA--GGATCA--TTGTT--GAGAGTG-CAT-----TGAAT--GATGGATG--G-TTGCG--AATGTGTCAACGT--GC-CCC-TTTCCTTG--CCCC-AT----GTTGCTGGGCAATTGATCGT-AGC-TCGGTGCGATCGGCACCAAGGAATAATAA---ACTGAGAAGCAAAGGG-CCCTCGG--TGTGTGC-GGGGAGCCCA-ATGCG-TCGGA---GAAGCCTCG-AAATCAAATGACTCTCGGCAATGGAT-------ATCTCGGCTCTTGCATCGATGAAGAACGTAGTGAAATGCGATACTTGGTGTGAATTGCAGAATCTCGTGAATCATTGAGTCTTTGAACGCAAGTTGTGCCCGAGGCCTTGTGGCCGAGGGCACGCCTGCTTGGGCGTCATGGCATC-GTCGCCTTTGCT-CCTTGC--TTT--GCTGCTGG-TGCTAAGTGCGGAAATTGGCCTCGTGTG--CCCTCGGGCGAGGGCACAGTCGGTTGAAGAGTGGG-TAG--TCGGTAGACGTC-GGGCGCGATGGGTGTTGGT-CACTC-TATGCGTGAATCG-AACATCGTCCCCGTCG---TA-CTGGGA-TGAGTCCTCAAG---AGA-CCTTG-TGTGAT-TGCAG--CATC-----GCATG-A-----AA-GTGCC-GTGTT---CATC-ATA-TTGTGGCCCCAAGTCAGGCGAGGC-CCACCCGCC-GAGTTTAA---------------------------------------------
>Alpinia_conchigera
-------------------------TTTCCGTAGGTGAACCTGCGGAA--GGATCA--TTGTT--GAGAGTG-CAT-----TGAAT--GATGGATG--G-TTGCG--AATGTGTCAACGT--GC-CCC-TTTCCTTG--CCCC-AT----GTTGTTGGGCAATTGATCGT-AGC-TCGGTGCGATCGGCACCAAGGAATAATAA---ACTGAGAAGCAGAGGG-CCCTCGG--TGTGTGC-GGGGAGCCCA-ATGCG-TCGGA---GAAGCCTCG-AAATCAAATGACTCTCGGCAATGGAT-------ATCTCGGCTCTTGCATCGATGAAGAACGTAGTGAAATGCGATACTTGGTGTGAATTGCAGAATCTCGTGAATCATTGAGTCTTTGAACGCAAGTTGTGCCCGAGGCCTTGTGGCCGAGGGCACGCCTGCTTGGGCGTCATGGCATC-GTCGCCTTTGCT-CCTTGC--TTT--GCTGCTAG-TGCTAAGTGCGGAAATTGGCCTCGTGTG--CCCTCGAGCGAGGGCATAGTCGGTTGAAGAGTGGG-TAG--TCGGTAGACGTC-GGGCGCGATGGGTGTTGGT-CGCTC-TATGCGTGAATCG-AACATCGTCCCCGTCG---TA-CTGGGA-TGAGTCCTCAAG---AGA-CCTTG-TGTGAT-TGCAG--CATC-----GCATG-A-----AA-GTGCC-GTGTT---CATT-AGA-TTGTGGCCCCAAGTCAGGCGAGGC-CCACCCGCC-GAGTTTAA---------------------------------------------
>Renealmia_battenbergiana
-------------------------TTTCCGTAGGTGAACCTGCGGAA--GGATCA--TTGTT--GAGGGAG-AGC---ATTGAAT--GATGGATG--G-TTGTG--AATGTGTTAACGT--GC-CCC-TTCC-TTG--CCCC-AT----GTTGGTGTGCAATTGACCGT-AGC-TCGGTGCGATCGGCACCAAGGAACAATGA---ACTTAGAAGCAGAGGG-CCCTCGA--TGTGCGC-GGGGAGCCCA-ATGCG-GAGGA---GATGCCACG-GAATCGAATGACTCTCGGCAATGGAT-------ATCTTGGCTCTTGCATCGATGAAGAACGTAGTGAAATGCGATACTTGGTGTGAATTGCAGAATCTCGTGAACCATTGAGTCTTTGAACGCAAGTTGTGCCCGAGGCCTTGCGGTCGAGGGCACGCCTGCTTGGGCGTCATCGCATC-GTCGCCTTTGCT-CCTCTC--TTT--GTTG---G-TGTCAAGTGCGAAAATTGGCCTCGTGTG--CCCTC------GGGCACAGTCGGCTGAAGAGTGGG-TAG--TCGGCAGTCGTC-GGGCGCGATGGGTGTTGGT-CGCCC-TGTGCGTGAATTG-AACGTTGTCCCCGTCG---TG-TTGGGA-TGAGTCCTCAAG---------------TGAT-TGCGG--CGTC-----GCGTG-A-----AA-GTGCC-GTGTT---CGTC-ATA-TTGTGGCCCCAAGTCAGGCGAGGC-CCACCCGCC-GAGTTTAA---------------------------------------------
>Renealmia_alpinia
-----------------------------------------------------TCA--TTGTT--GAGGGAG-AGC---ATTGAAT--GATGGATG--G-TTGTG--AATGTGTTAACGT--GC-CCC-TTCC-TTG--CCCC-AT----GTTGGTGTGCAATTGACCGT-AGC-TCGGTGCGATCGGCACCAAGGAACAATGA---ACTTAGAAGCAGAGGG-CCCTCGA--TGTGCGC-GGGGAGCCCA-TTGCG-GAGGA---GATGCCACG-GAATCAAATGACTCTCGGCAATGGAT-------ATCTTGGCTCTTGCATCGATGAAGAACGTAGTGAAATGCGATACTTGGTGTGAATTGCAGAATCTCGTGAACCATTGAGTCTTTGAACGCAAGTTGTGCCCGAGGCCTTGCGGTCGAGGGCACGCCTGCTTGGGCGTCATTGCATC-GTCGCCGTTGCT-CCTCTC--TTT--GTTG---G-TGTCAAGTGCGAAAATTGGCCTCGTGTG--CCCTC------GGGCACAGTCGGTTGAAGAGTGGG-TAG--TCGGCAGTCGTC-GGGCGCGATGGGTGTTGGT-CGCCC-TGTGCGTGAATTG-AACGTTGTCCCCGTCG---CG-TTGGGA-TGAGTCCTCAAG---------------TGAT-TGCGG--CGTC-----GCGTG-A-----AA-GTGCC-GTGTT---CGTC-ATA-TTGTGGCCCCAAGTCAGGCGAGGC-CCACCCGCC-GAGTTTAA---------------------------------------------
>Renealmia_thyrsoidea
-----------------------------------------------------TCA--TTGTT--GAGGGAG-AGC---ATTGAAT--GAGGGATG--G-TTGTG--AATGTGTTAACGT--GC-CCC-TTCC-TTG--CCCC-AT----GTTGGTGTGCAATTGACCGT-AGC-TCGGTGCGATCGGCACCAAGGAACAATGA---ACTTAGAAGCAGAGGG-CCCTCGA--TGTGCGC-GGGGAGCCCA-TTGCG-GAGGA---GATGCCACG-GAATCAAATGACTCTCGGCAATGGAT-------ATCTTGGCTCTTGCATCGATGAAGAACGTAGTGAAATGCGATACTTGGTGTGAATTGCAGAATCTCGTGAACCATTGAGTCTTTGAACGCAAGTTGTGCCCGAGGCCTTGCGGTCGAGGGCACGCCTGCTTGGGCGTCATTGCATC-GTCGCCTTTGCT-CCTCTC--TTT--GTTG---G-TGTCAAGTGCGAAAATTGGCCTCGTGTG--CCCTC------GGGCACAGTCGGTTGAAGAGTGGG-TAG--TCGGCAGTCGTC-GGGCGCGATGGGTGTTGGT-CGCCC-TGTGCGTGAATCG-AACGTTGTCCCCGTCG---CG-TTGGGA-TGAGTCCTCAAG---------------TGAT-TGCGG--CGTC-----GCGTG-A-----AA-GTGCC-GTGTT---CGTC-ATA-TTGTGGCCCCAAGTCAGGCGAGGC-CCACCCGCC-GAGTTTAA---------------------------------------------
>Renealmia_polypus
------------------------------------------------------CA--TTGTT--GAGGGAG-AGC---ATTGAAT--GATGGATG--G-TTGTG--AATGTGTTAACGT--GC-CCC-TTCC-TTG--CCCC-AT----GTTGGTGTGCAATTGACCGT-AGC-TCGGTGCGATCGGCACCAAGGAACAATGA---ACTTAGAAGCAGAGGG-CCCTCGA--TGTGCGC-GGGGAGCCCA-ATGCG-GAGGA---GATGCCACG-GAATCAAATGACTCTCGGCAATGGAT-------ATCTTGGCTCTTGCATCGATGAAGAACGTAGTGAAATGCGATACTTGGTGTGAATTGCAGAATCTCGTGAACCATTGAGTCTTTGAACGCAAGTTGTGCCCGAGGCCTTGCGGTCGAGGGCACGCCTGCTTGGGCGTCATTGCATC-GTCGCCTTTGCT-CCTCTC--TTT--GTCG---G-CGTCGAGTGCGAAAATTGGCCTCGTGTG--CCCTC------GGGCACAGTCGGTTGAAGAGTGGG-TAG--TCGGCAGTCGTC-GGGCGCGATGGGTGTTGGT-CGCCC-TGTGCGTGAATTG-AACGTTGTCCCCGTCG---TG-TTGGGA-TGAGTCCTCAAG---------------TGAT-TGCGG--CGTC-----GCGTG-A-----AA-GTGCC-GTGTT---CGTC-ATA-TTGTGCCCCCAAGTC-------------------------------------------------------------------------
>P636_Renealmia_congolana
----------------------------------------------------------TTGTT--GAGGGAG-AGC---AYYGAAT--GATGGATG--G-TTGTG--AATGTGTTAACGT--GC-CCC-TTCC-TTG--CCCC-AT----GTTGGTGTGCAAYTGAYCGT-AGC-TCGGTGCGATCGGCACCAAGGAACAATGA---ACTTAGAAGCAGAGGG-CCCTCGA--TGTGCGC-GGGGAGCCCA-ATGCG-GAGGA---GATGCCACG-GAATCAAATGACTCTCGGCAATGGAT-------ATCTTGGCTCTTGCATCGATGAAGAACGTAGTGAAATGCGATACTTGGTGTGAATTGCAGAATCTCGTGAACCATTGAGTCTTTGAACGCAAGTTGTGCCCGAGGCCTTGCGGTCGAGGGCACGCCTGCTTGGGCGTCATTGCATC-GTCGCCTTTGCT-CCTCTC--TTT--GTTG---G-CGTCGAGTGCGAAAATTGGCCTCGTGTG--CCCTC------GGGCACAGTCGGTTGAAGAGTGGG-TAG--TCGGCAGTCGTC-GGGCGCGATGGGTGTTGGT-CGCCC-TGTGCGTGAATTG-AACGTTGTCCCCGTCG---TG-TTGGGA-TGAGTCCTCAAG---------------TGAT-TGCGG--CGTC-----GCGTG-A-----AA-GTGCC-GTGTT---CGTC-ATA-TTGTGGCCCCAAGTC-------------------------------------------------------------------------
>Geostachys_densiflora
------------------------------------------------------CA--TTGTT--GAGAGAG-CAT-----TGAAT--GACGGATG--G-TTGTG--AATGCGTCACCGT--TC-TCC-TTTTCTTG--CCCC-AT-T--TTTGGTGGCCGACTGATTGT-AGC-TCGGTGCGATCGGCACCAAGGAACAATGA---ACTCAGAAGCAGAGGG-CCCTCGG--TATGCGC-GGGGAGCCCA-ATGCG-TCGGA---GATGCTTCG-GAATCAAATGACTCTCGGCAATGGAT-------ATCTCGGCTCTTGCATCGATGAAGAACGTAGTGAAATGCGATACTTGGTGTGAATTGCAGAATCTCGTGAACCATTGAGTCTTTGAACGCAAGTTGTGCCCGAGGCCTTGTGGCCGAGGGCACGCCTGTTTGGGCGTCATGGCATC-GTCGCCTTTGCT-CCTTGC--TTT--GCTG---G-TGCCTAGTGCGAAAATTGGCCTCGTGTG--CTCTCGG----GGGCACAGTCGGTTGAAGAGTGGG-TAG--TCGGCAGTCGTC-GGGCGCGATGGGTGTTGGT-CGCCC-TGTGCGTGAACTG-AACGTCGTCCCCGTCA---TG-TTGGGA-TGATTCCTCAAG---AGA-CCCTG-TGGGAT-TGTGG--CGTC-----TTGTG-A-----AA-GTGTC-GTATC---CGTC-AGA-TTGTGGCCCCAAGTC-------------------------------------------------------------------------
>Geostachys_megaphylla
------------------------------------------------------CA--TTGTT--GAGAGAG-CAT-----TGAAT--GATGGATG--G-TTGTG--AATGCGTCAACGT--GC-CCC-TTTCCTTG--CCCC-AT----TTTGGTGGCTGACTGATCGT-AGC-TCGGTGCGATCGGCACCAAGGAATAATGA---ACTCAGAAGCAGAGGG--CCTCGG--CATGCGC-AGGGAGCCCA-ATGCA-TCGGA---GATGCCTCT-GAATCAAATGACTCTCGGCAATGGAT-------ATCTCGGCTCTTGCATCGATGAAGAACGTAGTGAAATGCGATACTTGGTGTGAATTGCAGAATCTCGTGAACCATTGAGTCTTTGAACGCAAGTTGTGCCTGAGGCCTTGTGGCCGAGGGCACGCCTGCTTGGGCGTCATGACATC-GTCGCCTTTGCA-CCTTGC--TCT--GCTG---G-TGCCAAGTGCGAAAATTGGCCTCGTGTG--CCCTCGG----GGGCACAGTCGGTTGAAGAGTGGG-TAG--TCGGCAGTCGTC-GGGCGCGATGGGTGTTGGT-CGCCT-TGTGCGTGAACTG-AACGTCGTCGCCGTCA---TG-TTGGGA-TGATTCCTCAAG---AGA-CCCTG-TGGGAT-TGCGG--CATC-----GTGTG-A-----AA-GTGTC-GTATT---TGTC-AGA-TTGTGGCCCCAAGTC-------------------------------------------------------------------------
>Alpinia_sibuyanensis
-----------------------------CGTAGGTGAACCTGCGGAA--GGATCA--TTCTT--GAGAGAG-CAT-----CGAAC--GACGAATG--G-TTGTG--AATGTGTCAACGT--GC-CCC-TTTCCTTG--CCCC-AT----GTTGGCGGTCGACTGATCGT-AGC-TCGGTGCGATCGGCACCAAGGAACAATGA---ACTCAGAAGCAAAGGG-CCCTCCG---GTGCCC-GGGGAAGCCA-ATGCG-TCGGA---GATGGCCTA-AAATAAAATGACTCTCGGCAATGGAT-------ATCTCGGCTCTTGCATCGATGAAGAACGTAGTGAAATGCGATACTTGGTGTGAATTGCAGAATCTCGTGAACCATTGAGTCTTTGAACGCAAGTTGTGCCCGAGGCCTTGTGGCCGAGGGCACGCCTGCTTGGGCGTCATGGCATC-GTCGCCTTTGCT-CCTTGC--TTT--GTTG---G-TGCCAAGCGCGGAAATTGGCCTCGTGTG--CCCTC------GGGCACAGTCGGCTGAAGAGTGGG-TAG--TCGGCAGTCGTC-GGGCGCGATGGGTGTTGGT-CGCCC-TGGGCGTGAACTG-AACGTCGCCCCCGTCG---TG-TTGGGA-TGAGTCCTCAAT---AGA-CCCTG-TGCGAT-TGCGG--CGCC-----GTGTG-A-----AA-GCGCC-GTGTC---CATC-AGA-TTGTGGCCCCAAGTCAGGC---------------------------------------------------------------------
>Alpinia_brevilabris
----------------------------------------------------------TTGTT--GAGAGAG-CAT-----CGAAC--GACGGATG--G-TTGTG--AATGTGTCAACGT--GC-CCC-TTTCCTTG--CCCC-AT----GTTGGCGGTCGACTGATCGT-AGC-TCGGTGCGATCGGCACCAAGGAACAATGA---ACTCAGAAGCAGAGGG-CCCTCGG--CGTGCGC-GGGGAAGCCA-ATGCG-TCGGA---GATGCCTCA-AAATAAAATGA---------------------------------------------------------------------------------------------------------------------------------------------------------------------ATC-GTCGCCTTTGCT-CCTTGC--TTT--GTTG---G-TGCCAAGTGCGGAAATTGGCCTCGTGTG--CCCTC------GGGCACAGTCGGCTGAAGAGTGGG-TAG--TCGGCAGTCGTC-GGGCGCGATGGGTGTTGGT-CGCCC-TGGGCGTGAACTG-AACGTCGCCCCCGTCG---TG-TTGGGA-TGAGTCCTCAAG---AGA-CCCTG-TGCGAT-TGCGG--CGCC-----ATGTG-A-----AA-GCGCC-GTGTC---CATC-AGA-TTGTGGCCCCAA----------------------------------------------------------------------------
>Alpinia_flabellata
----------------------------------------------------------TTGTT--GAGAGAG-CAT-----CGAAC--GACGGATG--G-TTGTG--AATGTGTCAACGT--GC-CCC-TTTCCTTG--CCCC-AT----GTTGGCGGTCGACTGATCGT-AGC-TCGGTGCGATCGGCACCAAGGAACAATGA---ACTCAGAAGCAGAGGG-CCCTCGG--CGTGCGC-GGGGAAGCCA-ATGCG-TCGGA---GATGCCTCA-AAATAAAATGA---------------------------------------------------------------------------------------------------------------------------------------------------------------------ACC-GTCGCCTTTGCT-CCTTGC--TTT--GTTG---G-TGCCAAGTGCGGAAATTGGCCTCGTGTG--CCCTC------GGGCACAGTCGGCTGAAGAGTGGG-TAG--TCGGCAGTCGTC-GGGCGCGATGGGTGTTGGT-CGCCC-TGGGCGTGAACTG-AACGTCGCCCCCGTCG---TG-TTGGGA-TGAGTCCTCAAG---AGA-CCCTG-TGCGAT-TGCGG--CGCC-----ATGTG-A-----AA-GCGCC-GTGTC---CATC-AGA-TTGT------------------------------------------------------------------------------------
>Burbidgea_stenantha
------------------------------------------------------CA--TTGTT--GAGAGAG-CAT-----AGAAT--GATGGATG--G-CTGTG--AATGTGTCAACGT--GT-CCC--TTTCTCG--TCCC-AT----ATCAGTGGGCGTTTGACCCT-ACT-TCGGTGCGATCGGCACCAAGGAACAACGA---ACTCAGAAGGAGAGGG-CCCTCGG--CGTGCAT-GGGGAGCCCA-ATGCT-TCGGA---GATGGCTCG-AAATAAAATGACTCTCGGCAATGGAT-------ATCTCGGCTCTTGCATCGATGAAGAACGTAGTGAAATGCGATACTTGGTGTGAATTGCAGAATCTCGTGAACCATTGAGTCTTTGAACGCAAGTTGTGCCCGAGGCCTTGTGGCCGAGGGCACGCCTGCTTGGGCGTCATTGCATC-GTCGCTTTTGCT-CCTTGC--TTT--GCTG---G-TGGCAAGCGCGGAAATTGACCTCGTGTG--CCCTC------GGGCACAGTCGGTTGAAGAGTGGG-TAG--TCGGCAATCGTC-GGGCACGATGGGTGTTGGT-CGCCC-TGTGCGTGAATTG-AACATTGTCCCCTTCA---TG-TTGGCA-TGAGTCCTCAAG---AGA-CCCTA-TGTGAA-TGCGG--CGTC-----ACATG-A-----AA-GTGCC-GTGTC---CATC-TGA-TTGTGGCCCCAAGTC-------------------------------------------------------------------------
>Burbidgea_schizocheila
-------------------------TTTCCGTAGGTGAACCTGCGGAA--GGATCA--TTGTT--GAGAGAG-CAT-----AGAAT--GATGGATG--G-CTGTG--AATGTGTCAACGT--GT-CCC--TTTCTCG--TCCC-AT----ATCAGTGGGCGTTTGACCCT-ACT-TCGGTGCGATCGGCACCAAGGAACAATGA---ACTCAGAAGGAGAGGG-CCCTCGG--CGTGCAT-GGGGAGCCCA-ATGCT-TCGGA---GAATGCTCG-AAATAAAATGACTCTCGGCAATGGAT-------ATCTCGGCTCTTGCATCGATGAAGAACGTAGTGAAATGCGATACTTGGTGTGAATTGCAGAATCGCGTGAACCATTGAGTCGTTGAACGCAAGTTGTGCCCGAGGCCTTGTGGCCGAGGGCACGCCTGCTTGGGCGTCATTGCATC-GTCGCTTTTGCT-CCTTGC--TTT--GCTG---G-TGGCAAGCGCGGAAATTGACCTCGTGTG--CCCTC------GGGCACAGTCGGTTGAAGAGTGGG-TAG--TCGGCAATCGTC-GGGTGCGATGGGTGTTGGT-CGCCC-TGTGCGTGAATTG-AACATTGTCCCCTTCG---TG-TTGGCA-TGAGTCCTCAAG---AGA-CCCTA-TGTGAA-TGCGG--CGTC-----ACATG-A-----AA-GTGCC-GTGTC---CATC-TGA-TTGTGGCCCCAAGTCAGGCGAGGC-CCACCCGCC-GAGTTTAA---------------------------------------------
>Riedelia_sp
-----------------------------------------------------TCA--TTGTT--GAGAGAG-CAT-----AGAAT--GATGGATG--G-TTGTG--AACGTGTCAACGT--GT-CCC-TTTTCTCG--TCCC-ACGTCAGTCAGTGGGCGTTCGACCCT-ACT-TCGGTGCGATCGGCACCAAGGAATAAATG---ACTCAGAAGGAGAGGG-CTCTCGG--CGTGCGT-GGGGAGCCCA-ATGCT-TCGGA---GACGGCTCG-AAATCAAATGACTCTCGGCAATGGAT-------ATCTCGGCTCTTGCATCGATGAAGAACGTAGTGAAATGCGATACTTGGTGTGAATTGCAGAATCTCGTGAACCATTGAGTCTTTGAACGCAAGTTGTGCCCGAGGCCTTGTGGCCGAGGGCACGCCTGCTTGGGCGTCATTGCATC-GTCGCTTTTGCT-CCTTGC--CWT--GCTG---G-CGGCAAGAGCGGAAATTGGCCTCGTGTG--CCCTC------GGGCATAGTCGGCCGAAGAGCGGG-TAG--TCGGCAATCGTC-GGGCGCGATGGGTGTTGGT-CGCCC-TGTGCGTGAATTG-AACGTTGTCCCCGTCG---TG-TTGRGA-TGAGTCCTCAAG---AGA-CCCTA-TGTGAA-TGCGG--CGTC-----CCGCG-A-----AG-GCGCC-GTGTC---CATC-TGA-TTGTGGCCCCAAGTCAGGCGAGAT-CCACCCGCC-GAATTTAA---------------------------------------------
>Pleuranthodium_schlechteri
-------------------------TTTCCGTAGGTGAACCTGCGGAA--GGATCA--TTGTT--GAGAGAG-CAC-----AGAAT--GATGGATG--G-TTGTG--AATGTGTCAACGT--GT-CCC-TTTTCTCG--TCCC-AT----GTCAGTGGGCGTTTGACCCT-ACT-TCGGTGCGATCGGCACCAAGGAATAATGA---ACTCAGAAGGAGAGGG-CCCTCGG--CGTGCGT-GGGGAGCCCA-ATGCT-TCGGA---GACAGCTCGAAAATCAAATGACTCTCGGCAATGGAT-------ATCTCGGCTCTTGCATCGATGAAGAACGTAGTGAAATGCGATACTTGGTGTGAATTGCAGAATCTCGTGAACCATTGAGTCTTTGAACGCAAGTTGTGCCCGAGGCCTTGTGGCCGAGGGCACGCCTGCTTGGGCGTCATTGCATC-GTCGCTTTTGCT-CCCTGC--CTT--GCTG---G-CGGCAAGCGCGGAAATTGGCCTCGTGTG--CCCTC------GGGCATAGTCGGTCGAAGAGCGGG-TAG--TCGACAATCGTC-GGGCGCGATGGGTGTTGGT-CGCCC-TGTGCGTGAATTG-AACGTTGTCCCCGTCG---TG-TCGGGA-TGAGTCCTCAAG---AGA-CCCTA-TGTGAA-TGCGG--CATC-----ACGTG-A-----AA-GTGCC-GTGTC---CATC-TGA-TTGTGGCCCCAAGTCAGGCGAGGT-CCACCCGCC-GAGTTTAA---------------------------------------------
>Pleuranthodium_floribundum
-----------------------------------------------------TCA--TTGTT--GAGAGAG-CAC-----AGAAT--GATGGATG--G-TTGTG--AATGTGTCAACGT--GT-CCC-TTTTCTCG--TCCC-AT----GTCAGTGGGCGTTTGACCCT-ACT-TCGGTGCGATCGGCACCAAGGAATAATGA---ACTCAGAAGGAGAGGG-CCCTCGG--CGTGCGT-GGGGAGCCCA-ATGCT-TCGGA---GACAGCTCGAAAATCAAATGACTCTCGGCAATGGAT-------ATCTCGGCTCTTGCATCGATGAAGAACGTAGTGAAATGCGATACTTGGTGTGAATTGCAGAATCTCGTGAACCATTGAGTCTTTGAACGCAAGTTGTGCCCGAGGCCTTGTGGCCGAGGGCACGCCTGCTTGGGCGTCATTGCATC-GTCGCTTTTGCT-CCCTGC--CTT--GCTG---G-CGGCAAGCGCGGAAATTGGCCTCGTGTG--CCCTC------GGGCATAGTCGGTCGAAGAGCGGG-TAG--TCGGCAATCGTC-GGGCGCGATGGGTGTTGGT-CGCCC-TGTGCGTGAAYTG-AACGTTGTCCCCGTCG---TG-TCGGGA-TGAGTCCTCAAG---AGA-CCCTA-TGTGAA-TGCGG--CATC-----ACGTG-A-----AA-GTGCC-GTGTC---CATC-TGA-TTGTGGCCCCAAGTCAGGCGAGGT-CCACCCGCC-GAGTTTAA---------------------------------------------
>Alpinia_argentea
----------------------------------------------------------TTCTT--GAGAG-G-CAT-----TGAAA--GACGGATA--A-TTGTG--AATGTGTCAATGT--GC-CCC-TTTCGTCG--CCCC-AT----GTTGGCGGTCAATTGATCAT-AGC-TCGGTGCGATCGGCACCAAGGAACAATGA---ACTCAGAAGCAGATGG-CCCTCAG--CGTGCGC-GGGGGGGCCA-ATGCA-TCAGA---GATGCCTCG-AAATCAAATGACTCTCGGCAATGGAT-------ATCTCGGCTCTTGCATCGATGAAGAACGTAGTGAAATGCGATACTTGGTGTGAATTGCAGAATCTCGTGAACCATTGAGTCTTTGAACGCAAGTTGTGCCCGAGGCCTCACGGCTGAGGGCACGCCTGCTTGGGCGTCATGGCATC-ATCGCCTTTGCT-CCTTGC--TTT--GTTG---G-TGCCAAGCGCGGAAATTGGCCTCGTGTG--CCCTC------GGGCATAGTCGGCTGAAGATTGGG-CAA--TCGGCAGTCGTC-GGGCGCGATGGGTGTTGGT-CGCCC-TGTGCGTGAACTG-AACATCGTCCCCGTCG---TG-TCTAGA-TGAGTCCTCAAG---AGACCCCTG-TATGAT-TGCGG--CGTC-----ACATG-A-----AA-GTGCC-GTGTC---AATC-AAA-TTGTGGCCCCAAGTCAGGCGAGGC-CCACCCGCC------------------------------------------------------
>Alpinia_oxymitra_Senjaya26
-----------------TAACAAGGTTTCCGTAGGTGAACCTGCGGAA--GGATCA--TTGTT--GAGAGAG-CAT-----TGAAC--GACGAATG--A-TAGTG--AATGTGTCAATGT--GC-CAT-TTTCCTTG--CCCC-AT----GTTGGTGGTCGACTGATTAT-AGC-TCGGTGCGATCGGCACCAAGGAACAATGA---ACTCAGAAGCAAAGGG-CCCTTGG--TGTCCGC-AGGGAGCCCA-ATGCG-TCGGA---GATGCCTCG-GAATAAAATGACTCTCGGTAATGGAT-------ATCTCGGCTCTTGCATCGATGAAGAACGTAGTGAAATGCGATACTTGGTGTGAATTGCAGAATCTCGTGAACCATTGAGTCTTTGAACGCAAGTTGTGCCCAAGGCCTTGTGGTCGAGGGCACGCCTGCTTGGGCGTCATGGCATC-GTCGCGTTTCCA-CCATGC--TTG--GCTG---G-TGCCACTCGCGGAAATTAGCCTCGTGTG--CCCTT--TT--GGGCATAGTCGGTTGAAGAGTGGG-TAG--TCGGCAATCGTC-GGGCGCGATGGATGTTGGT-CGCCC-TGTGCGTGAACTG-AACGTCGCCCCCGTCG---TG-TTGGGA-TGAGCCCTCAAG---AGA-CCCTG-TGTGAT-TGCGT--CGCC-----GTGTG-A-----AA-GTGCC-ATGTC---CATC-AGA-TTGTGGCCCCAAGTCAGGCGAGGT-CCACCCGCC-GAGTTTAAGCATATC--------------------------------------
>Amomum_uliginosum_1
--------------------------------------------------------------C--CACAGAG-CAC-----TGAAC--AATGGATG--G-TTGTG--AACGTGTCAACGT--GC-CCC-TCTACTTGG-CCCC-AT----TTTGGTGGCCGACTGACCAT-AGC-TCGGTGCGATCGGCACCAAGGAACAATGA---ACTCAGAAGCAGAGGG-CCCTCGG--TGTGCCC-GGGGAGCCCA-CTGCG-TCAGA---GACGGTCG--GAATCGAATGACTCTCGGCAATGGAT-------ATCTCGGCTCTTGCATCGATGAAGAACGTAGTGAAATGCGATACTTGGTGTGAATTGCAGAATCTCGTGAACCATTGAGTCTTTGAACGCAAGTTGTGCCCAAGGCTTTGTGGCCAAGGGCACGCCTGCTTGGGCGTCATGGCAAC-ATCGCCTTTGCT-CCTTGC--TTT--GCTG---G-TGCGAAGAGCGGAAATTGGCCTCGTGTG--CCCTC------GGGCACAGTCGGTCGAAGAGCGGG-TAG--TCGGCAGTCGTC-GGGCGCGATGGGTGCTGGT-CACCC-TGCGCGTGAATAG-AACGTCGCC-CCGACG---TG-TTGGGA-TGTGTCCTCAAAG--AGA-CCCTG-TGCGAT-TGCGG--CATC-----------------------------------------------------------------------------------------------------------------------------------
>Amomum_villosum_var_xanthioides
--------------------------------------------------------------------AGAG-CAC-----TGAAC--AATGGATG--A-TTGTG--AATGTGTCAACAT--GC-CCC-TCTACTTGG-CCCC-AT----TTTGGTGGCCGACTGACCAT-AGC-TCGGTGCGATCGGCACCAAGGAACAATGA---ACTCAGAAGCAGAGGG-CCCTCGG--TGTGCCC-GGGGAGCCCA-CTGCG-TCAGA---GACGGTCG--GAATCGAATGACTCTCGGCAATGGAT-------ATCTCGGCTCTTGCATCGATGAAGAACGTAGTGAAATGCGATACTTGGTGTGAATTGCAGAATCTCGTGAACCATTGAGTCTTTGAACGCAAGTTGTGCCCAAGGCTTTGTGGCCGAGGGCACGCCTGCTTGGGCGTCATGGCAAC-ATCGCCTTTGCT-CCTTGC--TTT--GCTG---G-TGCGAAGAGCGGAAATTAGCCTCGTGTG--CCCTC------GGGCACAGTCGGTTGAAGAGCGGG-TAG--TCGGCAGTCGTC-GGGCGCGATGGGTGCTGGT-CACCC-TGCGCGTGAATAG-AACGTCGCC-CCGACG---TG-TTGGGA-TGTTTCCTCAAAG--AGA-CCCTG-TGCGAT-TGCGG--CATC-----------------------------------------------------------------------------------------------------------------------------------
>Amomum_longiligulare_3
------------------------------------------------------CA--TTGTT--GAGAGAG-CAC-----TGAAC--AATGGATG--G-TTGTG--AACGTGTCAACGT--GC-CCC-TCTACTTGG-CCCC-AT----TTTGGTGGCCGACTGACCAT-AGC-TCGGTGCGATCGGCACCAAGGAACAATGA---ACTCAGAAGCAGATGG-CCCTCGG--TGTGCCC-GGGGAGCCCA-CTGCG-TCGGA---GACGGTCG--RAATCGAATGACTCTCGGCAATGGAT-------ATCTCGGCTCTTGCATCGATGAAGAACGTAGTGAAATGCGATACTTGGTGTGAATTGCAGAATCTCGTGAACCATTGAGTCTTTGAACGCAAGTTGTGCCCAAGGCTTTGTGGCCGAGGGCACGCCTGCTTGGGCGTCATGGCAAC-ATCGCCTTTGCT-CCTTGC--TTT--GCTG---G-TGCRAAGAGCGGAAATTGGCCTCGTGTG--CCCTC------GGGCATAGTCGGTCGAAGAGCGGG-TAG--TCGRCAGTCGTC-RGGCGCGATGGGTGCTGGT-CACCC-TGTGCGTGAATAG-AACGTCGCC-CCGACG---TG-TCGGGA-TGTGTCCTCAAAG--AGA-CCCTGTTGCGAT-TACGG--CATC-----ATGTC-A-----AA-GTGAC-GTGCC---CATC-GGA-TTGTGGCCCCAAGTC-------------------------------------------------------------------------
>Amomum_longiligulare_1
-----------------------------------------------------TCA--TTGTT--GAGAGAG-CAC-----TGAAC--AATGGATG--G-TTGTG--AACGTGTCAACGT--GC-CCC-TCTACTTGG-CCCC-AT----TTTGGTGGCCGACTGACCAT-AGC-TCGGTGCGATCGGCACCAAGGAACAATGA---ACTCAGAAGCAGATGG-CCCTCGG--TGTGCCC-GGGGAGCCCA-CTGCG-TCGGA---GACGGTCG--GAATCGAATGACTCTCGGCAATGGAT-------ATCTCGGCTCTTGCATCGATGAAGAACGTAGTGAAATGCGATACTTGGTGTGAATTGCAGAATCTCGTGAACCATTGAGTCTTTGAACGCAAGTTGTGCCCAAGGCTTTGTGGCCGAGGGCACGCCTGCTTGGGCGTCATGGCAAC-ATCGCCTTTGCT-CCTTGC--TTT--GCTG---G-TGCGAAGAGCGGAAATTGGCCTCGTGTG--CCCTC------GGGCACAGTCGGTCGAAGAGCGGG-TAG--TCGGCAGTCGTC-GGGCGCGATGGGTGCTGGT-CACCC-TGTGCGTGAATAG-AACGTCGCC-CCGACG---TG-TCGGGA-TGTGTCCTCAAAG--AGA-CCCTG-TGCGAT-TACGG--CATC-----ATGTC-A-----AA-GTGAC-GTGCC---CATC-GGA-TTGTGGCCCCAAGTCAGGCGAGGC-CCACCCGCC-GAGTTTAAGCATATAAATAAG--CGGAGGAAGAGAAACTTACGAGGATTCCCC
>Amomum_longiligulare_2
-----------------------------------------------------TCA--TTGTT--GAGAGAG-CAC-----TGAAC--AATGGATG--G-TTGTG--AACGTGTCAACGT--GC-CCC-TCTACTTGG-CCCC-AT----TTTGGTGGCCGACTGACCAT-AGC-TCGGTGCGATCGGCACCAAGGAACAATGA---ACTCAGAAGCAGATGG-CCCTCGG--TGTGCCC-GGGGAGCCCA-CTGCG-TCGGA---GACGGTCG--GAATCGAATGACTCTCGGCAATGGAT-------ATCTCGGCTCTTGCATCGATGAAGAACGTAGTGAAATGCGATACTTGGTGTGAATTGCAGAATCTCGTGAACCATTGAGTCTTTGAACGCAAGTTGTGCCCAAGGCTTTGTGGCCGAGGGCACGCCTGCTTGGGCGTCATGGCAAC-ATCGCCTTTGCT-CCTTGC--TTT--GCTG---G-TGCGAAGAGCGGAAATTGGCCTCGTGTG--CCCTC------GGGCACAGTCGGTCGAAGAGCGGG-TAG--TCGGCAGTCGTC-GGGCGCGATGGGTGCTGGT-CACCC-TGTGCGTGAATAG-AACGTCGCC-CCGACG---TG-TCGGGA-TGTGTCCTCAAAG--AGA-CCCTG-TGCGAT-TACGG--CATC-----ATGTC-A-----AA-GTGAC-GTGCC---CATC-GGA-TTGTGGCCCCAAGTCAGGCGAGGC-CCACCCGCC-GAGTTTAAGCATATAAATAAG--CGGAGGAAGAGAAACTTACGAGGATTCCCC
>Amomum_uliginosum_3
-----------------------------------------------------TCA--TTGTT--GAGAGAG-CAC-----TGAAC--AATGGATG--G-TTGTG--AACGTGTCAACGT--GG-CCC-TCTACTTGG-CCCC-AT----TTTGGTGGCCGACTGACCAT-AGC-TCGGTGCGATCGGCACCAAGGAACAATGA---ACTCAGAAGCAGATGG-CCCTCGG--TGTGCCC-GGGGAGCCCA-CTGCG-TCGGA---GACGGTAG--GAATTGAATGACTCTCGGCAATGGAT-------ATCTCGGCTCTTGCATCGATGAAGAACGTAGTGAAATGCGATACTTGGTGTGAATTGCAGAATCTCGTGAACCATTGAGTCTTTGAACGCAAGTTGTGCCCAAGGCTTTGTGGCCGAGGGCACGCCTGCTTGGGCGTCATGGCAAC-ATCGCCTTTGCT-CCTTGC--TTT--GCTG---G-TGCGAAGAGCGGAAATTGGCCTCGTGTG--CCCTC------GGGCACAGTCGGTCGAAGAGCGGG-TAG--TCGGCAGTCGTC-GGGCGCGATGGGTGCTGGT-CACCC-TGTGCGTGAATAG-AACGTCGCC-CCGACG---TG-TCGGGA-TGTGTCCTCAAAG--AGA-CCCTG-TGCGAT-TGCGG--CATC-----ATGTC-A-----AA-GTGAC-GTGCC---CATC-GGA-TTGTGGCCCCAAGTCAGGCGAGGC-CCACCCGCC-GAGTTTAAGCATATAAATAAG--CGGAGGAAGAGAAACTTACGAGGATTCCCC
>Amomum_villosum_var_villosum
-----------------------------------------------------TCA--TTGTT--GAGAGAG-CAC-----TGAAC--AATGGATG--G-TTGTG--AACGTGTCAACGT--GG-CCC-TCTACTTGG-CCCC-AT----TTTGGTGGCCGACTGACCAT-AGC-TCGGTGCGATCGGCACCAAGGAACAATGA---ACTCAGAAGCAGATGG-CCCTCGG--TGTGCCC-GGGGAGCCCA-CTGCG-TCGGA---GACGGTAG--GAATTGAATGACTCTCGGCAATGGAT-------ATCTCGGCTCTTGCATCGATGAAGAACGTAGTGAAATGCGATACTTGGTGTGAATTGCAGAATCTCGTGAACCATTGAGTCTTTGAACGCAAGTTGTGCCCAAGGCTTTGTGGCCGAGGGCACGCCTGCTTGGGCGTCATGGCAAC-ATCGCCTTTGCT-CCTTGC--TTT--GCTG---G-TGCGAAGAGCGGAAATTGGCCTCGTGTG--CCCTC------GGGCACAGTCGGTCGAAGAGCGGG-TAG--TCGGCAGTCGTC-GGGCGCGATGGGTGCTGGT-CACCC-TGTGCGTGAATAG-AACGTCGCC-CCGACG---TG-TCGGGA-TGTGTCCTCAAAG--AGA-CCCTG-TGCGAT-TGCGG--CATC-----ATGTC-A-----AA-GTGAC-GTGCC---CATC-GGA-TTGTGGCCCCAAGTCAGGCGAGGC-CCACCCGCC-GAGTTTAAGCATATAAATAAG--CGGAGGAAGAGAAACTTACGAGGATTCCCC
>Amomum_uliginosum_2
-----------------------------------------------------TCA--TTGTT--GAGAGAG-CAC-----TGAAC--AATGGATG--G-TTGTG--AACGTGTCAACGT--GG-CCC-TCTACTTGG-CCCC-AT----TTTGGTGGCCGACTGACCAT-AGC-TCGGTGCGATCGGCACCAAGGAACAATGA---ACTCAGAAGCAGATGG-CCCTCGG--TGTGCCC-GGGGAGCCCA-CTGCG-TCGGA---GACGGTAG--GAATTGAATGACTCTCGGCAATGGAT-------ATCTCGGCTCTTGCATCGATGAAGAACGTAGTGAAATGCGATACTTGGTGTGAATTGCAGAATCTCGTGAACCATTGAGTCTTTGAACGCAAGTTGTGCCCAAGGCTTTGTGGCCGAGGGCACGCCTGCTTGGGCGTCATGGCAAC-ATCGCCTTTGCT-CCTTGC--TTT--GCTG---G-TGCGAAGAGCGGAAATTGGCCTCGTGTG--CCCTC------GGGCACAGTCGGTCGAAGAGCGGG-TAG--TCGGCAGTCGTC-GGGCGCGATGGGTGCTGGT-CACCC-TGTGCGTGAATAG-AACGTCGCC-CCGACG---TG-TCGGGA-TGTGTCCTCAAAG--AGA-CCCTG-TGCGAT-TGCGG--CATC-----ATGTC-A-----AA-GTGAC-GTGCC---CATC-GGA-TTGTGGCCCCAAGTCAGGCGAGGC-CCACCCGCC-GAGTTTAAGCATATAAATAAG--CGGAGGAAGAGAAACTTACGAGGATTCCCC
>Amomum_staminidivum
-----------------------------------------------------------------CACAGAG-CAC-----CGAAC--AACGGATG--G-TTGTG--AACGTGTCAACGT--GC-CCC-TTTCGTTGG-CCCC-AT----GTTGGTGGCCGACTGACCAT-AGC-TCGGTGCGATCGGCACCAAGGAACAATGA---ACTCAGAAGCAGAGGGCCCCTCGG--TGTGCGC-GGGGAGCCCA-TTGCG-TCAGA---GATGGTCG--GAATCGAATGACTCTCGGCAATGGAT-------ATCTCGGCTCTTGCATCGATGAAGAACGTAGTGAAATGCGATACTTGGTGTGAATTGCAGAATCTCGTGAACCATTGAGTCTTTGAACGCAAGTTGTGCCCGAGGCCTTGTGGCCGAGGGCACGCCTGCTTGGGCGTCATGGCAAC-ATCGCCTTTGCT-CCTTGC--TTT--GCCG---G-TGCGAAGCGCGGAAATTGGCCTCGTGTG--CCCTC------GGGCACAGTGGGTCGAAGAGCGGG-TAG--TCGGCAGTCGTC---GGGCGATGGGTGCTGGT-CACCC-TGCGCGTGAATAG--ACGTCGCCCTCGACG---TG-TCGGGA-TGTGTCCTCGAG---AGA-CCCTG-TGCGAT-TGCGG--CATC-----------------------------------------------------------------------------------------------------------------------------------
>Amomum_tenellum
-----------------------------------------------------TCA--TTGTT--GAGAGAG-CAC-----CGAAC--AACGGATG--G-TTGTG--AACGTGTCAACGT--GC-CCC-TTTCGTTGG-CCCC-AT----GTTAGTGGCCGACTGACCAT-AGC-TCGGTGCGATCGGCACCAAGGAACAATGA---ACTCAGAAGCAGAGGGCCCCTCGG--TGTGCGC-GGGGAGCCCA-TTGCG-TCAGA---GATGGTCG--GAATCGAATGACTCTCGGCAATGGAT-------ATCTCGGCTCTTGCATCGATGAAGAACGTAGTGAAATGCGATACTTGGTGTGAATTGCAGAATCTCGTGAACCATTGAGTCTTTGAACGCAAGTTGTGCCCGAGGCCTTGTGGCCGAGGGCACGCCTGCTTGGGCGTCATGGCAAC-ATCGCCTTTGCT-CCTTGC--TTTTTGCCG---G-TGCGAAGCGCGGAAATTGGCCTCGTGTG--CCCTC------GGGCACAGTGGGTCGAAGAGCGGG-TAG--TCGGCAGTCGTC---GGGCGATGGGTGCTGGT-CACCC-TGCGCGTGAATAG--ACGTCGCCCTCGACG---TG-TCGGGA-TGTGTCCTCGAG---AGA-CCCTG-TGCGAT-TGCGG--CATC-----GTGTG-A-----AA-GTGCC-GTGCC---CGTC-GGA-TTGTGGCCCCAAGTCAGGCGAGGC-CCACCCGCC-GAGTTTAAGCATATAAATAAG--CGGAGGAAGAGAAACTTACGAGGATTCCCC
>Amomum_glabrifolium
-----------------------------------------------------TCA--TTGTT--GAGAGAG-CAC-----TGGAT--AATGGATG--G-TTGCG--AATGTGTCAACGT--GC-CCC-TTTCCTCGG-CCCC-AT----GTTGGTGGCCGACTGACCAA-AGC-TCGGTGCGATCGGCACCAAGGAACAATGA---ACTCAGAAGCAGAGGG-CCCTCGG--TGTGCGCGGGGGAGCCCA-TTGTG-TCAGA---GATGGTTG--GAATCGAATGACTCTCGGCAATGGAT-------ATCTCGGCTCTTGCATCGATGAAGAACGTAGTGAAATGCGATACTTGGTGTGAATTGCAGAATCTCGTGAACCATTGAGTCTTTGAACGCAAGTTGTGCCCGAGGCTTTGTGGCCGAGGGCACGCCTGCTTGGGCGTCATGGCAAC-ATCGCCTTTGCC-CTTTGC--TCT--GCTG---G-TGCGAAGCGCGGAAATTGGCCTCGTGTG--CCCTC------GGGCACAGTCGGTCGAAGAGCGGG-CAG--TCGGCAGTCGTC-GGGCGCGATGGGTGCTGGT-CACCC-TGCACGTGAATAG-AACGTCGCCCTCGACG---TG-TTGGGA-CGTGTCCTCGAG---AGA-CCCTG-TGCGAT-TGTGG--CACC-----GTGCG-A-----AA-GTGTC-ATGCC---CGTC-GGA-TTGTGGCCCCAAGTCAGGCGAGGC-CCACCCGCC-GAGTTTAAGCATATAAATAAG--CGGAGGAAGAGAAACTTACGAGGATTCCCC
>Amomum_schmidtii_1
---------------------------------------------------------------------GAG-CAC-----TGGAT--AATGGATG--G-TTGCG--AACGTGTCAACGT--GC-CCC-TTTCCTCGG-CCCC-AT----GTCGGTGGCCGACTGACCAA-AGC-TCGGTGCGATCGGCACCAAGGAACAATGG---ACTCGGAAGCAGAGGG-CCCTCGG--TGTGCGC-GAGGAGCCCA-CTGCG-TCGGA---GATGGTCG--GAATCGAATGACTCTCGGCAATGGAT-------ATCTCGGCTCTTGCATCGATGAAGAACGTAGTGAAATGCGATACTTGGTGTGAATTGCAGAATCTCGTGAACCATTGAGTCTTTGAACGCAAGTTGTGCCCGAGGCTTTGTGGCCGAGGGCACGCCTGCTTGGGCGTCATGGCAAC-ATCGCCTTTGCT-CCTTGC--TTT--GCTG---G-CGCGAAGGGCGGAAATTGGCCTCGTGTG--CCCTC------GGGCACAGTCGGTCGAAGAGCGGG-CAG--TCGGCAGTCGTC-GGGCGCGATGGGTGCTGGT-CACCC-TGCACGTGAATAG-AACGTCGCCCCCGACG---TG-TTGGGA-TGTGTCCTCGAG---AGA-CCCTG-TGCGAT-TGCGG--CACC-----------------------------------------------------------------------------------------------------------------------------------
>Amomum_verum
-----------------------------------------------------TCA--TTGTC--GAGAGAG-CAC-----TGGAT--AATGGATG--G-TTGTG--AACGTGTCAACGT--GC-CCC-TTTCCTCGG-CCCC-AT----GTTGGTGGCCGACTGACCAC-AGC-TCGGTGCGATCGGCACCAAGGAACAATGA---ACTCAGAAGCAGAGGG-CCCTCGG--TGTGCGC-TGGGAGCCCA-TTGTG-TCGGA---GATGGTTG--GAATCGAATGACTCTCGGCAATGGAT-------ATCTTGGCTCTTGCATCGATGAAGAACGTAGTGAAATGCGATACTTGGTGTGAATTGCAGAATCTCGTGAACCATTGAGTCTTTGAACGCAAGTTGTGCCCGAGGCTTTGTGGTCGAGGGCACGCCTGCTTGGGCGTCATGGCAAC-ATCGCCTTTGCT-CCTT-------------------GCGAAGCGCGGAAATTGGCCTCGTGTG--CCCTC------GGGCATAGTCGGTCGAAGAGCGGG-CAG--TTGGCAGTCGTC-GGGCGCGATGGGTGCTGGT-CACCC-TGTGCGTGAATGG-AA-GTCGCCCTCGATG---TG-TTGGGA-TGTGTCCTCGAG---AGACCCCTG-TGCGAT-TGCGG--CACC-----GTGTG-A-----AA-GTGTC-GTTCC---CGTC-GGA-TTGTGGCCCCAAGTCAGGCGAGGT-CCACCCGCC-GAGTTTAAGCATATAAATAAG--CGGAGGAAGAGAAACTTACGAGGATTCCCC
>Amomum_compactum
--------------------------------------------------------------------AGAG-CAC-----TGGAT--AATGGATG--G-TTGCG--AACGTGTCAACGT--GC-CCC-TTTCCTCGG-CCCC-AT----GTTGGTGGCCGACTGACCAC-AGC-TCGGTGCGATCGGCACCAAGGAACAATGA---ACTCAGAAGCAGAGGG-CCCTCGG--TGTGCGC-TGGGAGCCCA-TTGCG-TCGGA---GATGGTTG--GAATCGAATGACTCTCGGCAATGGAT-------ATCTTGGCTCTTGCATCGATGAAGAACGTAGTGAAATGCGATACTTGGTGTGAATTGCAGAATCTCGTGAACCATTGAGTCTTTGAACGCAAGTTGTGCCCGAGGCTTTGTGGCCGAGGGCACGCCTGCTTGGGCGTCATGGCAAC-ATCGCCTTTGCT-CCTT-------------------GCGAAGCGCGGAAATTGGCCTCGTGTG--CCCTC------GGGCACAGTCGGTCGAAGAGCGGG-CAG--TCGGCAGTCGTC-GGGCGCGATGGGTGCTGGT-CACCC-TGTGAGTGAATGG-AACGTCGCCCCCGATG---TG-TTGGGA-TGTGTCCTCGAG---AGA-CCCTG-TGCGAT-TGCGG--CACC-----------------------------------------------------------------------------------------------------------------------------------
>Amomum_testaceum
------------------------------------------------------CA--TTGTC--GAGAGAG-CAC-----TGGAT--AATGGATG--G-TTGCG--AACGTGTCAACGT--GC-CCC-TTTCCTCGG-CCCC-AT----GTTGGTGGCCGACTGACCAC-AGC-TCGGTGCGATCGGCACCAAGGAACAATGA---ACTCAGAAGCAGAGGG-CCCTCGG--TGTGTGC-TGGGAGCCCA-TTGCG-TCGGA---GATGGTTG--GAATCGAATGACTCTCGGCAATGGAT-------ATCTCGGCTCTTGCATCGATGAAGAACGTAGTGAAATGCGATACTTGGTGTGAATTGCAGAATCTCGTGAACCATTGAGTCTTTGAACGCAAGTTGTGCCCGAGGCTTTGTGGCCGAGGGCACGCCTGCTTGGGCGTCATGGCAAC-ATCGCCTTTGCT-CCTT-------------------GCGAAGCGCGGAAATTGGCCTCGTGTG--CCCTC------GGGCACAGTCGGTCGAAGAGCGGG-CAG--TCGGCAGTCGTC-GGGCGCGATGGGTGCTGGT-CACCC-TGTGCGTGAATGG-AACGTCGCCCCCGATG---TG-TTGGGA-TGTGTCCTCGAG---AGA-CCCTG-TGCGAT-TGCGG--CACC-----GTGTG-A-----AA-GTGCC-GTGCC---CGTC-GGA-TTGTGGCCCCAAGTC-------------------------------------------------------------------------
>Amomum_microcarpum_1
-----------------------------------------------------TCA--TTGTT--GAGAGAG-CAC-----CGAAC--AATGGATG--G-TTGTG--AACGTGTCAACGT--GC-CCC-TTTCCTCGG-CCCC-AT----GTTGGCGGCCGACTGACCAT-AGC-TCGGTGCGATCGGCACCAAGGAACAATGA---ACTCAGAAGCAAGGGG-CCCCCGG--TGTGCCC--GGGGGCCCA-TTGCG-TCAGA---GATGGTCG--GAATCGAATGACTCTCGGCAATGGAT-------ATCTCGGCTCTTGCATCGATGAAGAACGTAGTGAAATGCGATACTTGGTGTGAATTGCAGAATCTCGTGAACCATTGAGTCTTTGAACGCAAGTTGTGCCCAAGGCTTTGTGGCCGAGGGCACGCCTGCTTGGGCGTCATGGCAAC-ATCGCCTTTGCC-CCTTGC--TTT--GCTG---G-TGCGAAGAGCGGAAATTGGCCTCGTGTG--CCCTC------GGGCACAGTCGGTCGAAGAGCGGG-CAG--TCGGCAGTCGTCGGGGCGCGATGGGTGCTGGT-CACCC-TGCGCGTGAATAG-AACGTCGCCCCCGACG---TG-TTGGGA-TGTGTCCTCGAG---AGA-CCCTG-TGCGAT-TGGGG--CATC-----GTGTG-A-----AA-GTGCC-GTGCC---CGTC-GGA-TTGTGGCCCCAAGTCAGGCGAGGC-CCACCCGCC-GAGTTTAAGCATATAAATAAG--CGGAGGAAGAGAAACTTACGAGGATTCCCC
>Amomum_microcarpum_2
-----------------------------------------------------TCA--TTGTT--GAGAGAG-CAC-----CGAAC--AATGGATG--G-TTGTG--AACGTGTCAACGT--GC-CCC-TTTCCTCGG-CCCC-AT----GTTGGCGGCCGACTGACCAT-AGC-TCGGTGCGATCGGCACCAAGGAACAATGA---ACTCAGAAGCAAGGGGCCCCCCGG--TGTGCCC--GGGGGCCCA-TTGCG-TCAGA---GATGGTCG--GAATCGAATGACTCTCGGCAATGGAT-------ATCTCGGCTCTTGCATCGATGAAGAACGTAGTGAAATGCGATACTTGGTGTGAATTGCAGAATCTCGTGAACCATTGAGTCTTTGAACGCAAGTTGTGCCCAAGGCTTTGTGGCCGAGGGCACGCCTGCTTGGGCGTCATGGCAAC-ATCGCCTTTGCC-CCTTGC--TTT--GCTG---G-TGCGAAGAGCGGAAATTGGCCTCGTGTG--CCCTA------GGGCACAGTCGGTCGAAGAGCGGG-CAG--TCGGCAGTCGTCGGGGCGCGATGGGTGCTGGT-CACCC-TGCGCGTGAATAG-AACGTCGCCCCCGACG---TG-TTGGGA-TGTGTCCTCGAG---AGA-CCCTG-TGCGAT-TGGGG--CATC-----GTGTG-A-----AA-GTGCC-GTGCC---CGTC-GGA-TTGTGGCCCCAAGTCAGGCGAGGC-CCACCCGCC-GAGTTTAAGCATATAAATAAG--CGGAGGAAGAGAAACTTACGAGGATTCCCC
>Amomum_quadratolaminare_2
-----------------------------------------------------TCA--TTGTT--GAGAGAG-CAC-----TGAAC--AATGGATG--G-TTGCG--AACGTGTCAATGT--GC-CCC-TTTCCTTGG-CCCC-AT----GTTGGTGGCCGACTGACCAC-A-C-TCGGTGCGATCGGCACCAAGGAACAATGA---ACTCAGAAGCAGAGGG-CCCTCCG--TGTGCGC-GGGGAGCCCA-TTGCG-TCAGA---GATGGTCG--GAATCGAATGACTCTCGGCAATGGAT-------ATCTCGGCTCTTGCATCGATGAAGAACGTAGTGAAATGCGATACTTGGTGTGAATTGCAGAATCTCGTGAACCATTGAGTCTTTGAACGCAAGTTGTGCCCGAGGCTTTGTGGCCGAGGGCACGCCTGCTTGGCCGTCATGGCAAC-ATCGCCTTTGCT-CCTTGC--TTT--GCTG---G-TGCGAAGTGCGGAAATTGGCCTCGTGTG--CCCTC------GGGCACAGTCGGTCGAAGAGCGGG-TAG--TCGGCAGTCGTC-GGGCGCGATGGGTGCTGGT-CACCC-TGTGCGTGAATAG-AACGTCGCCCCCGACG---TG-TTGGGA-TGTGCCCTCAAG---AGA-CCCTG-TGCGAT-TGTGG--CATC-----GTGTG-A-----AA-GTGTC-GTGCC---CGTC-GGA-TTGTGGCCCCAAGTCAGGCGAGGC-CCACCCGCC-GAG--------------------------------------------------
>Amomum_quadratolaminare_1
-----------------------------------------------------TCA--TTGTT--GAGAGAG-CAC-----TGAAC--AATGGATG--G-TTGTG--AACGTGTCAACGT--GC-CCC-TTTCCTTGG-CCCC-AT----GTTGGTGGCCGACTGACCAT-A-C-TCGGTGCGATCGGCACCAAGGAACAATGA---ACTCAGAAGCAGAGGG-CCCTCCG--TGTGCGC-GGGGAGCCCA-TTGCG-TCAGA---GATGGTCG--GAATCGAATGACTCTCGGCAATGGAT-------ATCTCGGCTCTTGCATCGATGAAGAACGTAGTGAAATGCGATACTTGGTGTGAATTGCAGAATCTCGTGAACCATTGAGTCTTTGAACGCAAGTTGTGCCCGAGGCTTTGTGGCCGAGGGCACGCCTGCTTGGGCGTCATGACAAC-ATCGCATTTGCT-CCATGC--TTT--GCTG---G-TGCGAAGTGCGGAAATTGGCCTCGTGTG--CCCTC------GGGCACAGTCGGTCGAAGAGCGGG-AAG--TCGGCAGTCGTC-GGGCGCGATGGGTGCTGGT-CACCC-TGTGCGTGAATAG-AACGTCGCCCCCGACG---TG-TTGGGA-TGTGCCCTCAAG---AGA-CCC-G-TGCGAT-TGCGG--CATC-----GTGTG-A-----AA-GTGCC-GTGCC--CCGTC-GGA-TTGTGGCCCCAAGTCAGGCGAGGC-CCACCCGCC-GAGTTTAAGCATATAAATAAG--CGGAGGAAGAGAAACTTACGAGGATTCCCT
>Amomum_micranthum
----------------------------------------------------ATCA--TTGTT--GAGAGAG-CAT-----TGAAC--AATGGATG--G-TTGTG--AACGTGTCAACGT--GC-CTT-TTGCCTTGG-CCCC-AT----GTTGGCGGCCGACTGACCAT-A-C-TCGGTGCGATCGGCACTAAGGAACAATGA---ACTCAGAAGCAGAGGGCCCCTCGG--TGTGCAC-GGGGAGCCCA-TTGCG-TCAGA---GATGGTTG--GAATCGAATGACTCTCGGCAATGGAT-------ATCTCGGCTCTTGCATCGATGAAGAACGTAGTGAAATGCGATACTTGGTGTGAATTGCAGAATCTCGTGAACCATTGAGTCTTTGAACGCAAGTTGTGCCCGAGGCCTTGTGGTCGAGGGCACGCCTGCTTGGGCGTCATGGCAAC-ATCGCCTTTGCT-CCTTGC--TTT--GCTG---G-TGCGAAGCGCGGAAATTGGCCTCGTGTG--CCCTC------GGGCACAGTCGGTCGAAGAGCGGG-TAG--TCGGCAGTCGTC-GGGCGCGATGGGTGCTGGT-CACCC-TGTGCGTGAATAG-AACGTCGCCCCCGACG---TG-TCGGGA-TGTGTCCTCGAG---AGA-CCCTG-TGCGAT-TGCGG--CACC-----GTGTG-A-----AA-GTACC-GTGCC---CGTC-GGA-ATGTGGCCCCAAGTCAGGCGAGGC-CCACCCGCC-GAGTTTAAGCATATC--------------------------------------
>Amomum_aff_yunnanense_2
--------------------------------------------------------------------AGAG-CGT-----TGAAC--AACGGATG--G-TTGTG--AATGTGTCAATGT--GC-CCC-TTTCCTTGG-CCCC-AT----GTTGGCGGCTGACTTACCCT-AGC-TGGGTGCGATCGGCACCAAGGAACAATGA---ACTCAGAAGCAAAGGG-CCCTCGGGGTGTGCGC-TGGGAGCCTA-TTGCA-TCAGA---GATGATCG--GATTTGAATGACTCTCGGCAATGGAT-------ATCTCGGCTCTTGCATCGATGAAGAACGTAGTGAAATGCGATACTTGGTGTGAATTGCAGAATCTCGTGAACCATTGAGTCTTTGAACGCAAGTTGTGCCCGAGGCTTTGTGGCCGAGGGCACGCCTGCTTGGGCGTCATGGC-TC-ATCGCCTTTGCT-CCTTGC--TTT--GTTG---G-TGTCAAGTGCGGAAATTGGCCTCGTGTGCCCCCTC------GGGCACAGTCGGTCGAAGAGCGGG-TAG--TCGGCAGTCGTC-GGGCGCGATGGGTGCTGGT-CACCCTTGTGCGTGAATAG-AACGTCGCCCTCGATG---TG-TTAGGA-TGTGTCCTCAAG---AGA-CCCAG-TGCGATTTGTGG--CATC-----------------------------------------------------------------------------------------------------------------------------------
>Amomum_yunnanense_1
-----------------------------------------------------TCA--TTGTC--GAGAGAG-CGT-----TGAAC--AACGGATG--G-TTGTG--AATGTGTCAATGT--GC-CCC-TTTCCTTGG-CCCC-AT----GTTGGCGGCTGACTTACCCT-AGC-TGGGTGCGATCGGCACCAAGGAACAATGA---ACTCAGAAGCAAAGGG-GCCTCGGGGTGTGCGC-TGGGAGCCTA-TTGCA-TCAGA---GATGATCG--GATTTGAATGACTCTCGGCAATGGAT-------ATCTCGGCTCTTGCATCGATGAAGAACGTAGTGAAATGCGATACTTGGTGTGAATTGCAGAATCTCGTGAACCATTGAGTCTTTGAACGCAAGTTGTGCCCGAGGCTTTGTGGCCGAGGGCACGCCTGCTTGGGCGTCATGGC-TC-ATCGCCTTTGCT-CCTTGC--TTT--GTTG---G-TGTCAAGTGCGGAAATTGGCCTCGTGTGCCCCCTC------GGGCACAGTCGGTCGAAGAGCGGG-TAG--TCGGCAGTCGTC-GGGCGCGATGGGTGCTGGT-CACCCTTGTGCGTGAATAG-AACGTCGCCCTCGATG---TG-TTAGGA-TGTGTCCTCAAG---AGA-CCCAG-TGCGATTTGTGG--CATC-----GCGTG-A-----AA-GTGCC-GTGTT---CGTT-GGA-TTGTGGCCCCAAGTCAGGTGAGGC-CCACCCGCC-GAG--------------------------------------------------
>Amomum_koenigii_2
------------------------------------------------------CA--TTGTT--GAGAGAG-CGT-----TGAAC--AACGGATG--G-TTGTG--AACGTGTCAATGT--GG-CCC-TTTCCTTGG-CCCC-AT----GTTGGCGGCTGATTGACCCT-AGT-TCGGTGCGATCGGCACCAAGGAACAATGA---ACTCAGAAGCAATGGG-CCCTTGGGGTGTGGGC-TGGGAGCCCA-ATGCA-TCAGA---GATGGTCG---TATCGAATGACTCTCGGCAATGGAT-------ATCTCGGCTCTTGCATCGATGAAGAACGTAGTGAAATGCGATACTTGGTGTGAATTGCAGAATCTCGTGAATCATTGAGTCTTTGAACGCAAGTTGTGCCCGAGGCTTTGTGGCCGAGGGCACGCCTGCTTGGGCGTCATGGC-TC-ATCGCCTTTGCT-CCTTGC--TTT--GTTG---G-TGCCAAGTGCGGAAATTGGCCTCGTGTG--CCCTC------GGGCACAGTCGGTCGAAGAGCGGG-TAG--TCGGCAGTCGTC-GGGTGCGATGGGTGCTGGT-CACCCTTGTGCGTGAATAG-AACGTCGCCCTTGATG---TG-TTGGGA-TGTGCCCTCAAG---AGA-CCCCG-TGCGATTTGTGG--CATT-----GCGTG-A-----AA-GTGCC-ATGTT---CGTT-GGA-TTGTGGCCCCAAGTC-------------------------------------------------------------------------
>Amomum_koenigii_1
-----------------------------------------------------TCA--TTGTT--GAGAGAG-CGT-----TGAAC--AACGGATG--G-TTGTG--AACGTGTCAATGT--GG-CCC-TTTCCTTGG-CCCC-AT----GTTGGCGGCTGATTGACCCT-AGC-TCGGTGCGATCGGCACCAAGGAACAATGA---ACTCAGAAGCAAAGGG-CCCTTGGGGTGTGCGC-TGGGAGCCCA-ATGCA-TCAGA---GATGGTCG--ATATCGAATGACTCTCGGCAATGGAT-------ATCTCGGCTCTTGCATCGATGAAGAACGTAGTGAAATGCGATACTTGGTGTGAATTGCAGAATCTCGTGAACCATTGAGTCTTTGAACGCAAGTTGTGCCCGAGGCTTTGTGGCCGAGGGCACGCCTGCTTGGGCGTCATGGC-TC-ATCGCCTTTGCT-CCTTGC--TTT--GTTG---G-TGCCAAGTGCGGAAATTGGCCTCGTGTG--CCCTC------GGGCACAGTCGGTCGAAGAGCGGG-TAG--TCGGCAGTCGTC-GGGTGCGATGGGTGCTGGT-CACCCTTGTGCGTGAATAG-AACGTCGCCCTTGATG---TG-TTGGGA-TGTGCCCTCAAG---AGA-CCCCG-TGCGATTTGTGG--CATT-----GCGTG-A-----AA-GTGCC-ATGTT---CGTT-GGA-TTGTGGCCCCAAGTCAGGCGAGGC-CCACCCGCT-GAGTTTAAGCATATAAATAAG--CGGAGGAGGAGAAACTTACGAGGATCCCCC
>Amomum_echinocarpum
-----------------------------------------------------TCA--TTGTC--GAGAGAG-CGT-----TGAAC--AACGGATG--G-TCGTG--AACGTGTCAACGT--GC-CCC-TTTCCTTGG-CCCC-AT----GTTGGCGGCTGATTAATCGT-AGC-TCGGTGCGATCGGCACCAAGGAACAATGA---ACTCAAAAGCAAAGGG-CCCTCAGGGTGTGCAC-TGGGAGCCCA-ATGCG-TTAGA---GATGGTCG--GAATCGAATGACTCTCGGCAATGGAT-------ATCTCGGCTCTTGCATCGATGAAGAACGTAGTGAAATGCGATACTTGGTGTGAATTGCAGAATCTCGTGAACCATTGAGTCTTTGAACGCAAGTTGTGCCCGAGGCTTTGTGGCCGAGGGCACGCCTGCTTGAGCGTCATGGC-TC-ATCACCTTTGCT-CCTTGC--TTT--GTTG---G-TGCCAAGTGTGGAAATTGGCCTCGTGTG--CCTTC------GGGCACAGTCGGTCGAAGAGCGGG-TAG--TCGGCAGTCGTC-GAGCGCGATGGGTGCTGGT-CACCCTTGTGCGTGAATAA-AACGTCGCCCTCGATG---TG-TTGGGA-TGTGTCCTCAAG---AGA-CCTCG-TGCGATTTGTGG--CATC-----GCGTG-A-----AA-GTGCC-GTGTT---CGTT-GGA-TTGTGGCCCCAAGTCAGGCGAGGC-CCACCCGCC-GAGTTTAAGCATATAAATAAG--CGGAGGAGGAGAAACTTACGAGGATCCCCC
>Amomum_chinense
-----------------------------------------------------TCA--TTGTC--GAGAGAG-CGT-----TGAAC--AACGGATG--G-TTGTG--AACGTGTCAATGT--GA-CCC-TTTCCTTGG-CCCC-AT----GTTGGCGGCTGATTGATCGT-AGC-TCGGTGCGATCGGCACCAAGGAACAATGA---ACTCAGAAGCAAGGGG-CCCTCGGGTTGTGCGC-TGGGAGCCCA-TTGCA-TCAGA---GATGGTCG--GAATCGAATGACTCTCGGCAATGGAT-------ATCTCGGCTCTTGCATCGATGAAGAACGTAGTGAAATGCGATACTTGGTGTGAATTGCAGAATCTCGTGAACCATTGAGTCTTTGAACGCAAGTTGTGCCCGAGGCTTTGTGGCCGAGGGCACGCCTGCTTGAGCGTCATGGC-TC-ATCGCCTTTGCT-CCTTGC--TTT--GTTG---G-TGCCAAGTGCGGAAATTGGCCTTGTGTG--CCTTC------GGGCACAGTCGGTCGAAGAGCGGG-TAG--TCGGCAGTCGTC-GGGCGCGATGGGTGCTGGT-CACCCTTGTGCGTGAATAA-AATGTCGCCCTCGATG---TG-TTGGGA-TGTGTCCTCAAG---AGA-CCTCG-TGCGATTTGTGG--CATC-----ACGTG-A-----AA-GTGCC-GTGTT---CGTT-GGA-TTGTGGCCCCAAGTCAGGCGAGGC-CCACCCGCC-GAGTTTAAGCATATAAATAAG--CGGAGGAGGAGAAACTTACGAGGATCCCCC
>Amomum_stephanocoleum
-----------------------------------------------------TCA--TTGTC--GAGAGAG-CGT-----TGAAC--AACGGATG--G-TTGTG--AACGTGTCAATGT--GC-CCC-TTTCCTTGG-CCCC-AT----GTTGGCGGCTGATTGATCGT-AGC-TCGGTGCGATCGGCACCAAGGAACAATGA---ACTCAGAAGCAAAGGG-CCCTCGGGTTGTGCGC-TGGGAGCCCA-TTGCT-TCAGA---GATGGTCG--GAATCGAATGACTCTCGGCAATGGAT-------ATCTCGGCTCTTGCATCGATGAAGAACGTAGTGAAATGCGATACTTGGTGTGAATTGCAGAATCTCGTGAACCATTGAGTCTTTGAACGCAAGTTGTGCCCGAGGCTTTGTGGCCGAGGGCACGCCTGCTTGAGCGTCATGGC-TC-ATCGCCTTTGCT-CCTTGA--TTT--GTTG---G-TGCTAAGTGCGGAAATTGGCCTTGTGTG--CCTTC------GGGCACAGTCGGTCGAAGAGTGGG-TAG--TCGGCAGTCGTC-GGGCGCGATGGGTGCTGGT-CACCCTTGTGCGTGAATAA-AACGTCGCCCTCGATG---TG-TTGGGA-TTAGTCCTCAAG---AGA-CCTTG-TGCGATTTGTGG--CATC-----ACGTG-A-----AA-GTGCT-GTGTT---CGTT-GGA-TTGTGGCCCCAAGTCAGGCGAGGC-CCACCCGCC-GAGTTTAAGCATATAAATAAG--CGGAGGAGGAGAAACTTACGAGGATCCCCC
>Amomum_calcaratum
-----------------------------------------------------TCA--TTGTC--GAGAGAG-CGT-----TGAAC--AACGGATG--G-TTGTG--AACGTGTCAATGT--GC-CCC-TTTCCTTGG-CCCC-AT----GTTGGCGGCTGATTGATCGT-AGC-TCGGTGCGATCGGCATCAAGGAACAATGA---ACTCAGAAGCAGAGGG-CCCTTGGGTTGTGCGC-TGGGAGCCCA-TTGCT-TCAGA---GATGGTCG--GAATCGAATGACTCTCGGCAATGGAT-------ATCTCGGCTCTTGCATCGATGAAGAACGTAGTGAAATGCGATACTTGGTGTGAATTGCAGAATCTCGTGAACCATTGAGTCTTTGAACGCAAGTTGTGCCCGAGGCTTTGTGGCCGAGGGCACGCCTGCTTGAGCGTCATGGC-TC-ATCGCCTTTGCT-CCTTGC--TTT--GTTG---G-TGCCAAGTGCGGAAATTGGCCTTGTGTG--CCTTC------GGGCACAGTCGGTCGAAGAGTGGG-TAG--TCGGCAGTCGTC-GGGCGCGATGGGTGCTGGT-CACCCTTGTGCGTGAATAA-AACGTCGCCCTCGATG---TG-TTGGGA-TTAGTCCTCAAG---AGA-CCTTG-TGCGATTTGTGG--CATC-----ACGTG-A-----AA-GTGCT-GTGTT---CGTT-GGA-TTGTGGCCCCAAGTCAGGCGAGGC-CCACCCGCC-GAGTTTAAGCATATAAATAAG--CGGAGGAGGAGAAACTTACGAGGATCCCCC
>Amomum_celsum
-----------------------------------------------------TCA--TTGTC--GAGAGAG-TGT-----TGAAC--AACGGATG--G-TTGTG--AACGTGTCAATGT--GC-CCC-TTTCCTTGG-CCCC-AT----GTTGGCGGCTGATTGATCGT-AGC-TCGGTGCGATCGGCACCAAGGAACAATGA---ACTCAGAAGCAAAGGG-CCCTCGGGTTGTGCGT-TGGGAGCCCA-TTGCG-TCAGA---GATGGTCA--GAATCGAATGACTCTCGACAATGGAT-------ATCTCGGCTCTTGCATCGATGAAGAACGTAGTGAAATGCGATACTTGGTGTGAATTGCAGAATCTCGTGAACCATTGAGTCTTTGAACGCAAGTTGTGCCCGAGGCTTTGTGGCCGAGGGCACGCCTGCTTGAGCGTCATGGC-TC-ATCGCCTTTGCT-CCTTGC--TTT--GTTG---G-TGCCAAGTGCGGAAATTGGCCTTGTGTG--CCTTC------GGGCACAGTCGGTCGAAGAGCGGG-TAG--TCGGCAGTCGTC-GGGCGCGATGGGTGCTGGT-CACCCTTGTG-GTGAATAA-AACGTCGCCCTCGATT---TG-TTGGGA-TGTGTCCTCAAG---AGA-CCTCG-TGCGATTTGTGG--CATC-----ACGTG-A-----AA-GTGCC-GTGTT---CGTT-GGA-TTGTGGCCCCAAGTCAGGCGAGGC-CCACCCGCC-GAGTTTAAGCATATAAATAAG--CGGAGGAGGAGAAACTTACGAGGATCCCCC
>Amomum_tomrey_var_tomrey
-----------------------------------------------------TCA--TTGTC--GAGAGAG-CAT-----TGAAC--AACGAATG--G-TTGTG--AACGTGTCAACGT--GC-CCC-TTTCCTTGG-CCCC-AT----GTTGGCGGCCGATTGATCGT-AGC-TCGGTGCGATCGGCACCAAGGAACAATGA---ACTCAGAAGCAAAGGG-CCCTCGGGTTGTGCGC-TGGGAGCCCA-TTGCA-TCAGA---GATGGATG--GAATTGAATGACTCTCGGCAATGGAT-------ATCTCGGCTCTTGCATCGATGAAGAACGTAGTGAAATGCGATACTTGGTGTGAATTGCAGAATCTCGTGAACCATTGAGTCTTTGAACGCAAGTTGTGCCCGAGGCTTTGTGGCTGAGGGCGCGCCTGCTTGGGCGTCATGGC-TC-ATCGCCTTTGCT-CCTTGC--TTT--GTTG---G-TGCCAAGTGCGGAAATTGGCCTCGTGTG--CCTTC------GGGCACAGTCGGTCGAAGAGCGGG-TAG--TCAGCAGTCGTC-GGGCGCGATGGGTGCTAGT-CACCCTTGTGCGTGAATAG-AACGTCGCCCTCGATG---TGCTTGGGA-CGTGTCCTCAAG---AGA-CCCCG-TGCGATATGTGG--CATC-----GCGTG-A-----AA-GTGCC-GTGTT---TGTT-GGA-TTGTGGCCCCAAGTCAGGCGAGAC-CCACCCGCC-GAGTTTAAGCATATAAATAAG--CGGAGGAGGAGAAACTTACGAGGATCCCCC
>Amomum_aculeatum_1
--------------------------------------------------------------------AGAG-CAT-----TGAAC--AATGGATG--G-TTGTG--AATGTGTCAACGTGTGC-CCC-TTTCCTTGG-CCCC-AT----GTTGGTGGTCGACTAATCGT-AGC-TCGGTGCGATCGGCACCAAGGAACAATGA---ACTCAGAAGCAAAGGG-CCCTCGGGGTGTGTGC-GGGGAGCCCA-TTGCG-TCAGA---GATGGTTG--GAATCGAATGACTCTCGGCAATGGAT-------ATCTCGGCTCTTGCATCGATGAAGAACGTAGTGAAATGCGATACTTGGTGTGAATTGCAGAATCTCGTGAACCATTGAGTCTTTGAACGC-AGTTGTGCCCGAGGCTTTGTGGCCGAGGGCACGCCTGCTTGGGCGTCATGGCATC-ATCGCCTTTGCT-CCTTGC--TTT--GTTG---G-TGCCAAGTGCGGAAATTGGCCTCGTGTG--CCCTC------GGGTACAGTCGGTCGAAGAGCGGG-TAG--TCGGCAGTCGTC-GAGCGCGATGGGTGCTGGT-CACCCTTGTGCGTGAATAG-AACATCGCCCTCGATG---TG-TTGGGA-CGTGTCCTCAAG---AGA-CCCC--TGCGAT-TGTGG--CATC-----------------------------------------------------------------------------------------------------------------------------------
>Amomum_gyrolophos
-----------------------------------------------------TCA--TTGTC--GAGAGAG-CGC-----TGATC--AACGGATG--G-TTGTG--AACATGTCAATGT--GT-CCC-TTTCCTTGG-CCCC-AT----GTTGGCGGCCGACTAACCGT-AGC-TCGGTGCRATGGGCACCAAGGAACAATGA---ACTCAGAAGCAAAGGG-CCCTCGGGKTGTGCGCGGGGGAGCCCA-TTGCA-TCAGA---GATGGTCG--GAATCGAATGACTCTCGGCAATGGAT-------ATCTCGGCTCTTGCATCGATGAAGAACGTAGTGAAATGCGATACTTGGTGTGAATTGCAGAATCTCGTGAACCATTGAGTCTTTGAACGCAAGTTGTGCCCGAGGCTTTGTGGCCGAGGGCACGCCTGCTTGGGCGTCATGGCATC-ATCGCCTTTGCT-CCTTGC--TTT--GTTG---G-TACCAAGTGCGGAAATTGGCCTCGTGTG--CCCTC------GGACACAGTCGGTCGAAGAGCGGG-CAG--TCGGCAGTCGTC-GGGYGCGATGGGTGCTGGT-CACCCTTGTGCGTGAATAG-AACRTCGCCCTCGATG---TG-TTGGGC-CGTGTCCTCAAG---AGA-CCCCG-TGCGAT-TGTGG--CATC-----GTGTG-R-----AA-GWGTT-ATGTC---CGTC-GGATTTGTGGCCCCAAGTCAGGCGAGGC-CCACCCGCC-GAGTTTAA---------------------------------------------
>Amomum_oliganthum
-----------------------------------------------------TCA--TTGTC--GAGAGAG-CGC-----TGATC--AACGGATG--G-TTGTG--AACATGTCAATGT--GT-CCC-TTTCCTTGG-CCCC-AT----GTTGGCGGCCGACTAACCGT-AGC-TCGGTGCGATGGGCACCAAGGAACAATGA---ACTCAGAAGCAAAGGG-CCCTCGGGGTGTGCGC-GGGGAGCCCA-TTGCA-TCAGA---GATGGTCG--GAATCGAATGACTCTCGGCAATGGAT-------ATCTCGGCTCTTGCATCGATGAAGAACGTAGTGAAATGCGATACTTGGTGTGAATTGCAGAATCTCGTGAACCATTGAGTCTTTGAACGCAAGTTGTGCCCGAGGCTTTGTGGCCGAGGGCACGCCTGCTTGGGCGTCATGGCATC-ATCGCCTTTGCT-CCTTGC--TTT--GTTG---G-TACCAAGTGCGGAAATTGGCCTCGTGTG--CCCTC------GGACACAGTCGGTCGAAGAGCGGG-TAG--TCGGCAGTCGTC-GGGCGCGATGGGTGCTGGT-CACCCTTGTGCGTGAATAG-AACGTCGCCCTCGATG---TG-TTGGGC-CGTGTCCTCAAG---AGA-CCCCG-TGCGAT-TGTGG--CATC-----GTGTG-A-----AA-GTGTC-ATGTC---CGTC-GGATTTGTGGCCCCAAGTCAGGCGAGGC-CCACCCGCC-GAGTTTAA---------------------------------------------
>Amomum_propinquum
-----------------------------------------------------TCA--TTGTC--GAGGGAG-CGC-----TGAAC--AACGGATG--G-TTGTG--AACGTGTCAACGT--GC-CCC-TTTCCTTGG-CCCC-AT----GTTGGCGGTCGACTAACCGT-AGC-TCGGTGCGATCGGCACCAAGGAACAATGA---ACTGAGAAGCAAAGGG-CCCTCGGGGTGTGCGC-GGGGAGCCCA-TTGCG-TCAGA---GATGGTCC--GAATCGAATGACTCTCGGCAATGGAT-------ATCTCGGCTCTTGCATCGATGAAGAACGTAGTGAAATGCGATACTTGGTGTGAATTGCAGAATCTCGTGAACCATTGAGTCTTTGAACGCAAGTTGTGCCCGAGGCTTTGTGGCCGAGGGCACGCCTGCTTGGGCGTCATGGCATC-ATCGCCTTCGCT-CCTTGC--TTT--GTTG---G-TGCCAAGTGCGGAAATTGGCCTCTTGTG--CCCTC------GGGCACAGTCGGTCGAAGAGCGGG-TAG--TCGGCAGTCGTC-GGGCGCGATGGGTGCTGGT-CACCCTTGTGCGTGAATAG-AACGTCGCCCTCGATG---TG-TTGGGA-CGTGTCCTCAAG---AGA-CCCCG-TGGGAT-TGTGG--CATC-----GCGTG-A-----AA-GTGCT-GTGTC---CGTC-GGA-TTGTGGTCCCAAGTCAGGCGAGGC-CCACCCGCC-GAG--------------------------------------------------
>Amomum_kinabaluense
-----------------------------------------------------TCA--TTGTC--GAGAGAG-CGC-----TGAAC--AACGGATG--G-TTGCG--AATGTGTCAACGT--GT-CCC-TTTCCTTGG-CCCC-AT----GTTGGCGGCCGACTAACCGT-AGC-TCGGTGCGATCGGCACCAAGGAACAATGA---ACTCAGAAGCAAAGGG-CCCTCGGGGTGTGCGC-GGGGAGCCCA-TTGCA-TCAGA---GATGGTCG--GAATCGAATGACTCTCGGCAATGGAT-------ATCTCGGCTCTTGCATCGATGAAGAACGTAGTGAAATGCGATACTTGGTGTGAATTGCAGAATCTCGTGAACCATTGAGTCTTTGAACGCAAGTTGTGCCCGAGGCTTTGTGGCCGAGGGCACGCCTGCTTGGGCGTCATGGCATC-ATCGCCTTTGCT-CCTTGC--TCT--GTTG---G-TGCCAAGTGCGAAAATTGGCCTCGTGTG--CCCTC------GGACACAGTCGGTCGAAGAGCGGG-TAG--TCGGCAGTCGTC-GGGCGCGATGGGTGCTGGT-CACCCTTGTGCGTGAATAG-AACGTCGCCCCCGATG---TG-TTGGGA-CGTGTCCTCAAG---AGA-CCCCG-TGCGAT-TGTGG--CATC-----GCGTG-A-----AA-GTGCC-GTGTC---CATC-GGA-TTGTGGCCCCAA----------------------------------------------------------------------------
>Amomum_sceletescens
--------------------------------------------------------------------AGAG-CGC-----TGAAC--AACGGAAG--G-TTGCG--AACGTGTCAACGT--GT-CCC-TTCCCTTGG-CCCC-AT----GTTGGCGGTCGACTAACCGT-AGC-TCGGTGCGATCGGCACCAAGGAACAATGA---ACTCAGAAGCAAAGGG-CCCTCGGGGTGTGCGC-GGGGAGCCCA-TTGCA-TCAGA---GATGGTCG--GAATCGAATGACTCTCGGCAATGGAT-------ATCTCGGCTCTTGCATCGATGAAGAACGTAGTGAAATGCGATACTTGGTGTGAATTGCAGAATCTCGTGAACCATTGAGTCTTTGAACGCAAGTTGTGCCCGAGGCTTTGTGGCCGAGGGCACGCCTGCTTGGGCGTCATGGCATC-ATCGCCTTTGCT-CCTTGC--TTT--GTTG---G-TGGCAAGTGCGGAAATTGGCCTCGTGTG--CCCTC--TC--GGACACAGTCGGTCGAAGAGCGGG-CAG--TCGGCAGTCGTC-GGGCGCGATGGGTGCTGGT-CACCCTTGTGCGTGAATAG-AACGTCGCCCTCGATG---TG-TTGGGA-CGTGTCCTCAAG---AGA-CCCCG-TGCGAT-TGTGG--CATC-----------------------------------------------------------------------------------------------------------------------------------
>Amomum_aculeatum_2
-----------------------------------------------------TCA--TTGTC--GAGGGAG-CGC-----TGAAC--AACGGATG--G-TTGTG--AACGTGTCAACGT--G--CCC-TTTCCTTGG-CCCC-AT----GTTGGCGGTCGACTAACCGT-AGC-TCGGTGCGATCGGCACCAAGGAACAATGA---ACTCA-AAGCAAAGGG-CCCTCGGGGTGTGCGC-GGGGAGCCCA-TTGCG-TCAGA---GATGGTCG--GAATCGAATGACTCTCGGCAATGGAT-------ATCTCGGCTCTTGCATCGATGAAGAACGTAGTGAAATGCGATACTTGGTGTGAATTGCAGAATCTCGTGAACCATTGAGTCTTTGAACGCAAGTTGTGCCCGAGGCTTTGTG-CCGAGGGCACGCCTGCTTGGGCGTCATGGCATC-ATCGCCTTCGCT-CCTTGC--TTT--GTTG---G-TGCCAAGTGCGGAAATTGGCCTCGTGTG--CCCTC------GGGCACAGTCGGTCGAAGAGCGGG-TAG--TCGGCAGTCGTC-GGGCGCGATGGGTGCTGGT-CACCC-TTGGCGTGAATAG-AACGTCGCCCTCGATG---TG-TTGGGA-CGTGTCCTCAAG---AGA-CCCCG-TGGGAT-TGTGG--CATC------CGTG-A-----AA-GTGCT-GTGTC---CGTC-GGA-TTGTGGCCCCAAGTCAGGCGAGGC-CCACCCGCC-GAGTTTAAGCATATAAATAAG--CGGAGGAGGAGAAACTTACGAGGATCCCCC
>Amomum_ochreum
--------------------------------------------------------------------AGAG-CAT-----TGAAC--AATGGATG--G-TTGTG--AACGTGTCAACGT--GC-CCC-TTTCCTTGG-CCCC-AT----GTTGGTGGCCGACTGACCTT-AGA-TCGGTGCGATCGACACCAAGGAACAATGA---ACTCAGAAGCAGAGGG-CCCTCGG--TGTGCGC-GGGGAGCCCC-TTGCG-TCAGA---GACGCTCG--GAATCGAATGACTCTCGGCAATGGAT-------ATCTCGGCTCTTGCATCGATGAAGAACGTAGTGAAATGCGATACTTGGTGTGAATTGCAGAATCTCGTGAACCATTGAGTATTTGAACGCAAGTTGTGCCCGAGGCTTTGTGGTCGAGGGCACGCCTGCTTGGGCGTCATGGCATC-ATCGCCTTTGCT-CCTTGC--TTT--GTTG---G-GGCCAAGTGCGGATATTGGCCTCGTGTG--CCCTC------GGGCATAGTCGGTCGAAGAGCGGG-TAG--TCGGCAGTCGTC-GAGCGCGATGGGTGCTGGT-CACCCTTGTGCGTGAATAG-AACGTCGCCATCGATG---TG-TTGGGA-CATGTCCTTGAG---AGA-CCCCG-TGCGAT-TGCGG--CATT-----------------------------------------------------------------------------------------------------------------------------------
>Amomum_mentawaiense
--------------------------------------------------------------------AGTG-CAT-----TGAAC--AACGGATG--G-TTGTG--AACGTGTCAAGGT--G--CCC-CCTCCTTGG-CCCC-AT----GTTGGTGGCCGACTGACCTTAAGC-TCGGTGCGATCGACACCAAGGAACAATGA---ACTCAGAAGCAGAGGG-CCCTCGG--TGTGCGC-GGGGAGCCCA-TTGCG-CCAGA---GATGCTCG--GAATCGAATGACTCTCGGCAATGGAT-------ATCTCGGCTCTTGCATCGATGAAGAACGTAGTGAAATGCGATACTTGGTGTGAATTGCAGAATCTCGTGAACCATTGAGTATTTGAACGCAAGTTGTGCCCGAGGCTTTGTGGTCGAGGGCACGCCTGCTTGGGCGTCATGGCATC-ATCGCCTTTGCT-CCTTGC--TTT--GTTG---G-GGCCAAGTGCGGAAATTGGCCTCGTGTG--CCCTC------GGGCATAGTCGGTCGAAGAGCGGG-TAG--TCGGCAGTCGTC-GGGCGCGATGGGTGCTGGT-CACCCTTGTGCGGGAATAG-AACGTCGCCCTCGATG---TG-TTGGGA-CGTGTCCTTGAG---AGA-CCCCA-TGCGAT-TGCGG--CATC-----------------------------------------------------------------------------------------------------------------------------------
>Amomum_cerasinum_2
-----------------------------------------------------TCA--TTGTT--GAGAGAG-CAT-----TGAAC--AACGGATG--G-TTGTG--AACGTGTCAAGGT--GC-CCC-CCTCCTTGG-CCCC-AT----GTTGGTGGCCGACTAACCTT-AGC-TCGGTGCGATCGACACTAAGGAACAATGA---ACTCAGAAGCAGAGGG-CCCTCGG--TGTGCGC-GAGGAGCCCA-TTGCA-TCAGA---GACGCTCG--GAATCGAATGACTCTCGGCAATGGAT-------ATCTCGGCTCTTGCATCGATGAAGAACGTAGTGAAATGCGATACTTGGTGTGAATTGCAGAATCTCGTGAACCATTGAGTATTTGAACGCAAGTTGTGCCCGAGGCTTTGTGGTCGAGGGCACGCCTGCTTGGGCGTCATGGCATC-ATCGCCTTTGCT-CCTTGC--TTT--GTTG---G-GGCCAAGTGCGGAAATTGGCCTCGTGTG--CCCTC------GGGCATAGTCGGTCGAAGAGCGGG-TAG--TCGGCAGTCGTC-GGGCGCGATGGGTGCTGGT-CACCCTTGTGCGGGAATAC-AACGTCGCCCTCGATG---TG-TTGGGA-CGTGTCCTTGAG---AGA-CCCCA-TGCGAT-TGCGG--CATC-----GCGTG-A-----AA-GTGTC-GTGTC---CGTC-AAA-TTGTGCCCCCAAGTCAGGCGAGGC-CCACCCGCC-GAGTTTAA---------------------------------------------
>Amomum_cerasinum_1
--------------------------------------------------------------------AGAG-CAT-----TGAAC--AACGGATG--G-TTGTG--AACGTGTCAAGGT--GC-CCC-CCTCCTTGG-CCCC-AT----GTTGGTGGCCGACTAACCTT-AGC-TCGGTGCGATCGACACCAAGGAACAATGA---ACTCAGAAGCAGAGGG-CCCTCGG--TGTGCGC-GAGGAGCCCA-TTGCA-TCAGA---GATGCTCG--GAATCGAATGACTCTCGGCAATGGAT-------ATCTCGGCTCTTGCATCGATGAAGAACGTAGTGAAATGCGATACTTGGTGTGAATTGCAGAATCTCGTGAACCATTGAGTATTTGAACGCAAGTTGTGCCCGAGGCTTTGTGGTCGAGGGCACGCCTGCTTGGGCGTCATGGCATC-ATCGCCTTTGCT-CCTTGC--TTT--GTTG---G-GGCCAAGTGCGGAAATTGGCCTCGTGTG--CCCTC------GGGCATAGTCGGTCGAAGAGCGGG-TAG--TCGGCAGTCGTC-GGGCGCGATGGGTGCTGGT-CACCCTTGTGCGGGAATAG-AACGTCGCCCTCGATG---TG-TTGGGA-CGTGTCCTTGAG---AGA-CCCCA-TGCGAT-TGCGG--CATC-----------------------------------------------------------------------------------------------------------------------------------
>Amomum_lappaceum
----------------------------------------------------TTCT--TTGTT--GAGAGAG-CGT-----TGAAC--AACGGATG--A-TTGAG--AATGTGTCAATGT--GC-CCC-TTTCCTTGG-CCCC-AT----GTTGGCGGCCGACTGACCGT-AGC-TCGGTGCGATCGGCACCAAGGAACAACGA---ACTCAAAAGCAAAGGG-CCCTCGA--TGTGTGC-GGGGAGCCCA-TTGCG-TGAGA---GATGGTCG--GAATCGAATGACTCTCGGCAATGGAT-------ATCTCGGCTCTTGCATCGATGAAGAACGTAGTGAAATGCGATACTTGGTGTGAATTGCAGAATCTCGTGAACCATTGAGTCTTTGAACGCAAGTTGTGCCCGAGGCTTTGTGGCCGAGGGCACGCCTGCTTGGGCGTCATGGCATC-ATCGCCTTTGCT-CCCTGC--TTT--GCAG---G-TGCCAAGTGCGAAAATTGGCCTCGTGTG--CCCTC------GGGCACAGTCGGTCGAAGAGCGGG-CAG--TCGGCAGTCGTC-GGGCGCGATGGGTGCTGGT-CACCCCTGTGCGTGAATAG-AACGTCGCC-TCGACG---TG-TTGGGA-CATGTCCTCGAG---AGA-CCCCA-TACGAT-TGTGG--CACC-----GTGTG-A-----AA-GTGCC-GTGCC---CGTC-GGA-TTGTGGCCCCAAGTCAGGCGAGGC-CCACCCGCC-GAGTTTAAGCATATCAATA----------------------------------
>Hornstedtia_tomentosa
-----------------------------------------------------CCA--TTGTC--GAGAGAG-CAT-----TGAAC--AACGGATG--G-TTGTG--AATGTGTCAATGT--GC-CCC-TTTCCCTGG-CCCC-AT----GTTGGCGGTCGATTGATTGT-AGT-CCGGTGCGATCGGCACCAAGGAACAACGA---ACTCAGAGGCGGAGGG-CCCTCGG--TGTGCTC-GGGGAGCCCA-ATGCA-TAAGA---GATGCTTG--GAATCGAATGACTCTCGGCAATGGAT-------ATCTCGGCTCTTGCATCGATGAAGAACGTAGTGAAATGCGATACTTGGTGTGAATTGCAGAATCTCGTGAACCATTGAGTCTTTGAACGCAAGTTGTGCCCGAGGCCTTGTGGCCGAGGGCACGCCTGCTTGGGCGTCATGGAATC-AACGCCTTTGCT-CCATGC--TAT--GCTG---G-TGCCAAGCGCGGAAATTGGCCTCGTGTG--CCCTC------GGGCACAGTCGGCCGAAGAGTGGG-CAA--TCGGCAGTCGTC-GGGCGCGATGGGTGCTGGT-CACCC-TGTGCGTGAATTG-AACGTCGCCCCCGACG---TG-TTCGGA-TGTGCCCCCGAG---AGA-CCCTG-TACGAT-TGCGG--CATC-----GCTCG-A-----AG-GTGTC-GTATC---CGTCTGGA-TTGTGGCCCCAAGTC-------------------------------------------------------------------------
>P2967_Hornstedtia_scyphifera
----------------------------------------------------------TTGTC--GAGAGAG-CAY-----YGAAC--AACGGATT--G-TTGTG--AATGTGTCAATGT--GC-TCC-TTTCCTTGG-CCCC-AT----GTTGGTGGCCGAYTGAYTGT-AGC-TCGGTGCGATCGGCACCAAGGAACAACGA---ACTCAGAAGCAAAGGG-CCCTCGG--YGTGCGC-GAGGAGCCCA-GTGCA-TAAGA---GATGCTTG--GAATCGAATGACTCTCGGCAATGGAT-------ATCTCGGCTCTTGCATCGATGAAGAACGTAGTGAAATGCGATACTTGGTGTGAATTGCAGAATCTCGTGAACCATTGAGTCTTTGAACGCAAGTTGTGCCCGAGGCYTTGTGGCCGAGGGCACGCCTGCTTGGGCGTCATGGCATC-ATCGCCTTTGCT-CCATGC--TTT--GCTG---G-TGCCAAGYGCGGAAATTGGCCTCGTGTG--CCCTC------GAGCACAGTCGGYCGAAGAGTGGG-CAG--TCGCCAGTCGTC-GGGCGCGATGGGTGCTGGT-CACCC-TGTGCGTGAATTG-AACGTTGCCCTCGACG---TA-TTGGGA-TGTGCCCTCGAG---AGA-CCCTG-TGCGAT-TGCGG--CATC-----GCTTG-A-----AG-GTGY---TGTC---CGTC-GGA-TTGTGGCCCCAAGTC-------------------------------------------------------------------------
>Hornstedtia_scyphiphera
------------------------------------------------------CA--TTGTC--GAGAGAG-CAT-----TGAAC--AGCGGATT--G-TTGTG--AATGTGTCAATGT--GC-ACC-TTTCCTTGG-CCCC-AT----GTTGGTGGCCGACTGATTGT-AGC-TCGGTGCGATCGGCACCAAGGAACAACGA---ACTCAGAAGCAGAGGG-CCCTCGG--TGTGCGC-GAGGAGCCCA-GTGCA-TAAGA---GATGCTTG--GAATCGAATGACTCTCGGCAATGGAT-------ATCTCGGCTCTTGCATCGATGAAGAACGTAGTGAAATGCGATACTTGGTGTGAATTGCAGAATCTCGTGAACCATTGAGTCTTTGAACGCAAGTTGTGCCCGAGGCCTTGTGGCCGAGGGCACGCCTGCTTGGGCGTCATGGCATC-ATCGCCTTTGCT-CCATGC--TTT--GCTG---G-TGCCAAGCGCGGAAATTGGCCTCGTGTG--CCCTC------GAGCACAGTCGGCCGAAGAGTGGG-CAG--TCGGCAGTCGTC-GGGCGCGATGGGTGCTGGT-CACCC-TGTGCGTGAGTTG-AACGTCGCCCTCGACG---TG-TTGGGA-TGTGCCCCCGAG---AGA-CCCTG-TGCGAT-TGCGG--CATC-----GCTTG-A-----AG-GTGT---TGTC---CGTC-GGA-TTGTGGCCCCAAGTC-------------------------------------------------------------------------
>Geocharis_fusiformis_var_borneensis
-----------------------------------------------------TCA--TTGTTGGGAGAGAG-CAT-----TGAAC--AACGGATG--T-TTGTG--AATGTGTCAATGT--GC-CCC-TTTCCTCGG-CCCC-AA----GTTGGTGGCCGATTGATCGT-AGC-TCGGTGCGATCGGCACCAAGGAACAATGA---ACTCAAAAGCAAAGGG-CCCTCGA--CGTGCGC-GGGTAGCCCT-TTGCA-TTAGA---GATGCTTG--GAATGAAATGACTCTCGGCAATGGAT-------ATCTCGGCTCTTGCATCGATGAAGAACGTAGTGAAATGCGATACTTGGTGTGAATTGCAGAATCTCGTGAACCATTGAGTCTTTGAACGCAAGTTGTGCCCGAGGCTTTGTGGCCAAGGGCACGCCTGCTTGGGCGTCATGGCATC-ATCGCCTTTGCA-CCTCGC--TTC--GTTG---G-TGCCAAGCGCGGAAATTGGCCTCGTGTG--CCCTC------GGGCACAGTCGGTTGAAGAGTGGG-TAG--TCGACAGTCGTC-GGGCGCGATGGGTGTTGGT-CGCCC-AATGCGTGAACTA-AACGTTGCCCCCGTTG---TG-TCGGGA-TGAGTCCTCGAG---TGA-CCCTG-TGTGCT-TGCGG--CATC-----GCATG-A-----AA-GTGCC-ATGCC---GGTT-AGA-TTGTGGCCCCAAGTCAGGCGAGGC-CCACCCGCC-GAGTTTAAGCATATAAATAAG--CGGAGGAGAAGAAACTTACGAGGATTCCCC
>Geocharis_rubra
----------------------------------------------------------TTGTT--GAGAGAG-CAY-----YGAAC--AACGGATG--T-TTGTG--AATGTGTCAATGT--GC-CCC-TTTCCTCGG-CCCC-AA----GTTGGTGGCCGAYTGAYCGT-AGC-TCGGTGCGATCGGCACCAAGGAACAATGA---ACTCAAAAGCAGAGGG-CCCTCGA--YGTGCGC-GGGTAGCCCT-TTGCA-TTAGA---GATGCTTG--GAATGGAATGACTCTCGGCAATGGAT-------ATCTCGGCTCTTGCATCGATGAAGAACGTAGTGAAATGCGATACTTGGTGTGAATTGCAGAATCTCGTGAACCATTGAGTCTTTGAACGCAAGTTGTGCCCGAGGCYTTGTGGCCAAGGGCACGCCTGCTTGGGCGTCATGGCATC-ATCGCCTTTGCA-CTTCGC--TTT--GTTG---G-TGCCAAGYGCGGAAATTGGCCTCGTGTG--CCCTC------GGGCACAGTCGGYTGAAGAGTGGG-TAG--TCGACAGTCATC-GGGCGCGATGAGCGTTGGT-CGCTC-TGTGCGTGAACTG-AACATCG-CCCCGTCG---TG-TCGGGA-TGAGTCCTCGAG---TGA-CCCCG-TGTGCT-TSTGG--CATC-----GCATT-A-----AA-GTGYC-GTGCC---GGTC-AGA-TTGTGGCCCCAAGTC-------------------------------------------------------------------------
>Amomum_cf_xanthophlebium_3
-------------------------------------------------------A--TTGTT--GAGAGAG-CAT-----TGAAC--AGCGGATG--G-TTGTG--AATGCGTCAATGT--GC-CCC-TTTCATTGG-CCCC-AA----GTTGGTGGCCGACTGACCGT-AGC-TCGGTGCGATCAGCACCAAGGAACAATGG---ACTCAGAAGCAGAGGG-CCCTCAG--CATGCGC-GGGGATCCCA-TTGCA-TCAGA---GATGCTCG--GAATCGAATGACTCTCGGCAATGGAT-------ATCTCGGCTCTTGCATCGATGAAGAACGTAGTGAAATGCGATACTTGGTGTGAATTGCAGAATCTCGTGAACCATTGAGTCTTTGAACGCAAGTTGTGCCCGAGGCTTTGTGGCCGAGGGCACGCCTGCTTGGGCGTCATGGCATC-ATCGCCTTTGCT-CCTTGC--TTT--GCTG---G-TGCCAAGTGCGGAAATTGGCCTCGTGTG--CCCTC------GGGCATAGTCGGCTGAAGAGTGGG-TAG--TCGACAGTCGTC-GGGCGCGATGGGTGTTGGT-CGCCC-TGTGGGTGAATTG-AACGTCGCCCTCGTCG-CATG-TTGGGA-TGAGTCCTCGAG---TGA-CCCTG-TGTGAT-TGTGG--CATC-----GCATG-A-----AA-GTGCC-GTGTC---CGTC-AGA-TTGTGGCCCCAAGTCAGGCGAGGC-CCACCCGCC-GAGTTTAAGCATA----------------------------------------
>Amomum_xanthophlebium_2
----------------------------------------------------------TTGTT--GAGAGAG-CAT-----TGAAC--AGCGGATG--G-TTGTG--AATGTGTCAATGT--GC-CCC-TTTCATTGG-CCCC-AA----GTTGGTGGCCGACTGACCGT-AGC-TCGGTGCGATCGGCACCAAGGAACAATGA---ACTCAGAAGCAGAGGG-CCCTCAG--CATGCGC-GGTGAGCCCA-TTGCA-TAAGA---GATGCTTG--GAATCGAATGACTCTCGGCAATGGAT-------ATCTCGGCTCTTGCATCGATGAAGAACGTAGTGAAATGCGATACTTGGTGTGAATTGCAGAATCTCGTGAACCATTGAGTCTTTGAACGCAAGTTGTGCCCGAGGCTTTGTGGCCAAGGGCACGCCTGCTTGGGCGTCATGGCATCAATCGCCTTTGCT-CCTTGC--TTT--GCTG---G-TGCCAAGTGCGGAAATTGGCCTCGTGTG--CCCTC------GGGCACAGTCGGTCGAAGAGTGGG-TAG--CCGACAGTCGTC-GGGTGCGATGGGTGTTGGT-CGCCC-TGTGCGTGAATTG-AACGTCGCCCTCGTCG-CATG-TTGGGA-TGAGTCCTCGAG---TGA-CCCTG-TGTGAT-TGTGG--CATC----CGCATG-A-----AA-GTGCC-GTGTC---CGTC-AGA-TTGTGGCCCCAAGTCAGGCGAGGC-CCACCCGCC-GAGTTTAAGCATATCA-------------------------------------
>Amomum_xanthophlebium_1
-------------------------------------------------------------------GAGAG-CAT-----TGAAC--AGCGGATG--G-TTGTG--AATGTGTCAATGT--GC-CCC-TTTCATTGG-CCCC-AA----GTTGGTGGCCGACTGACCGT-AGC-TCGGTGCGATCGGCACCAAGGAACAATGA---ACTCAGAAGCAGAGGG-CCCTCAG--CATGCGC-GGTGAGCCCA-TTGCA-TAAGA---GATGCTTG--GAATCGAATGACTCTCGGCAATGGAT-------ATCTCGGCTCTTGCATCGATGAAGAACGTAGTGAAATGCGATACTTGGTGTGAATTGCAGAATCTCGTGAACCATTGAGTCTTTGAACGCAAGTTGTGCCCGAGGCTTTGTGGCCGAGGGCACGCCTGCTTGGGCGTCATGGCATCAATCGCCTTTGCT-CCTTGC--TTT--GCTG---G-TGCCAAGTGCGGAAATTGGCCTCGTGTG--CCCTC------GGGCACAGTCGGCCGAAGAGTGGG-TAG--CCGACAGTCGTC-GGGCGCGATGGGTGTTGGT-CGCCC-TGTGCGTGAATTG-AACGTCGCCCTCGTCG-CATG-TTGGGA-TGAGTCCTCGAG---TGA-CCCTG-TGTGAT-TGTGG--CATC-----------------------------------------------------------------------------------------------------------------------------------
>Conamomum_coriaceum
----------------------------------------------------------TTGTT--GAGAGAG-CAT-----TGAAC--AACGGATG--A-TTGTG--AATGTGTCGATGT--GC-CCC-TTTCATTGG-CCCC-AA----GTTGGTGGCCGATTGAGCGT-AGC-TCGGTGCGATCGGCACCAAGGAACAATGA---ACTCGAAAGCAGAGGG-CCCTCGG--CGTGCGC-GGGGAGCCGA-TTGCA-TGAGA---GATGCTTG--GAATCGAATGACTCTCGGCAATGGAT-------ATCTCGGCTCTTGCATCGATGAAGAACGTAGTGAAATGCGATACTTGGTGTGAATTGCAGAATCTCGTGAACCATTGAGTCTTTGAACGCAAGTTGTGCCCGAGGCTTTGTGGCCGAGGGCACGCCTGCTTGGGCGTCATGGCATC-ATCGCCTTTGCT-CCTTGC--TTT--GCTG---G-TGCCAAGTGCGGAAATTGGCCTCGTGTG--CCCTC------GGGCACAGTCGGCTGAAGAGTGGG-TAG--TCGACAGTCGTC-GGGCGCGATGGGTGTTGGT-CACAC-TGTGCGTGAATTG-AACGTCGCCCTCGTCG-CATG-TTGGGA-TGAGTCCTCGAG---TGA-CCCTG-TGTGAT-TGTGG--CATC-----GCATG-A-----AA-GTGCC-GTGCC---CGTC-AGA-TTGTGGCCCCAAGTCAGGCGAGGC-CCACCCGCC-GAGT-------------------------------------------------
>P2946_Amomum_coriaceum
----------------------------------------------------------TTGTT--GAGAGAG-CAY-----YGAAC--AACGGATG--A-TTGTG--AATGTGTCGATGT--GC-CCC-TTTCATTGG-CCCC-AA----GTTGGTGGCCGAYTGAGCGT-AGC-TCGGTGCGATCGGCACCAAGGAACAATGA---ACTCGAAAGCAGAGGG-CCCTCGG--YGTGCGC-GGGGAGCCGA-TTGCA-TGAGA---GATGCTTG--GAATCGAATGACTCTCGGCAATGGAT-------ATCTCGGCTCTTGCATCGATGAAGAACGTAGTGAAATGCGATACTTGGTGTGAATTGCAGAATCTCGTGAACCATTGAGTCTTTGAACGCAAGTTGTGCCCGAGGCYTTGTGGCCGAGGGCACGCCTGCTTGGGCGTCATGGCATC-ATCGCCTTTGCT-CCTTGC--TTT--GCTG---G-TGCCAAGYGCGGAAATTGGCCTCGTGTG--CCCTC------GGGCACAGTCGGYTGAAGAGTGGG-TAG--TCGACAGTCGTC-GGGCGCGATGGGTGTTGGT-CACAC-TGTGCGTGAATTG-AACGTCGCCCTCGTCG-CATG-TTGGGA-TGAGTCCTCGAG---TGA-CCCTG-TGTGAT-TGTGG--CATC-----GCATG-A-----AA-GTGYC-GTGCC---CGTC-AGA-TTGTGGCCCCAAGTC-------------------------------------------------------------------------
>Amomum_pierreanum_2
------------------------------------------------------CA--TTGTT--GAGAGAG-CAT-----TGAAC--AACGGATG--G-CTGTG--AACGTGTCGATGT--GC-CCC-TTTCATTGG-CCCC-AA----GTTGGCGGCCGACTGAGCGT-AGC-TCGGTGCGATTGGCACCAAGGAACAATGA---ACTCAGAAGCAGAGGG-CCCTCGG--CGTGCGC-GGGGAGCCCA-TTGCA-TCAGA---GATGCTTG--GAATCGAATGACTCTCGGCAATGGAT-------ATCTCGGCTCTTGCATCGATGAAGAACGTAGTGAAATGCGATACTTGGTGTGAATTGCAGAATCTCGTGAACCATTGAGTCTTTGAACGCAAGTTGTGCCCGAGGCTTTGTGGCCGAGGGCACGCCTGCTTGGGCGTCATGGCATC-ATCGCCTTTGCT-CCTTGC--TTT--GTTG---G-TGCCAAGTGCGGAAATTGGCCTCGTGTG--CCCTC------GGGCACAGTCGGCTGAAGAGTGGG-TAG--TCGACAGTCGTC-GGGCGCGATGGGTGTTGGT-CGCCC-TGTGCGTGAATTG-AACGTCGCCCTCGGCG-CATG-TTGGGA-TGAGTCCTCGAG---TGA-CCCTG-TGTGAT-TGTGT--CTTC-----GCATG-A-----AA-GTGCC-GTGTC---CGTC-AAA-TTGTGGCCCCAAGTC-------------------------------------------------------------------------
>P2389_Amomum_pierreanum
----------------------------------------------------------TTGTT--GAGAGAG-CAY-----YGAAC--AACGGATG--G-CTGTG--AACGTGTCGATGT--GC-CCC-TTTCATTGG-CCCC-AA----GTTGGCGGCCGAYTGAGCGT-AGC-TCGGTGCGATCGGCACCAAGGAACAATGA---ACTCAGAAGCAGAGGG-CCCTCGG--YGTGCGC-GGGGAGCCCA-TTGCA-TCAGA---GATGCTTG--GAATCGAATGACTCTCGGCAATGGAT-------ATCTCGGCTCTTGCATCGATGAAGAACGTAGTGAAATGCGATACTTGGTGTGAATTGCAGAATCTCGTGAACCATTGAGTCTTTGAACGCAAGTTGTGCCCGAGGCYTTGTGGCCGAGGGCACGCCTGCTTGGGCGTCATGGCATC-ATCGCCTTTGCT-CCTTGC--TTT--GTTG---G-TGCCAAGYGCGGAAATTGGCCTCGTGTG--CCCTC------GGGCACAGTCGGYTGAAGAGTGGG-TAG--TCGACAGTCGTC-GGGCGCGATGGGTGTTGGT-CGCCC-TGTGCGTGAATTG-AACGTCGCCCTCGGCG-CATG-TTGGGA-TGAGTCCTCGAG---TGA-CCCTG-TGTGAT-TGTGT--CATC-----GCATG-A-----AA-GTGYC-GTGTC---CGTC-AGA-TTGTGGCCCCAAGTC-------------------------------------------------------------------------
>Geocharis_macrostemon
------------------------------------------------------TA--TAACAAGGAAAAAT-ATC-----TACTC--CATGGATG--T-TTGTG--AATGTGTCAATGT--GC-CCC-TTTCCTCGG-CCCC-AA----GTTGGTGGCCGACTGACCGT-AGC-TCGGTGCGATCGGCACCAAGGAACAATGA---ACTCAAAAGCAGAGGG-CCCTCGA--CGTGCGC-GGGTAGCCCT-TTGCA-TTAGA---GATGCTTG--GAATGGAATGACTCTCGGCAATGGAT-------ATCTCGGCTCTTGCATCGATGAAGAACGTAGTGAAATGCGATACTTGGTGTGAATTGCAGAATCTCGTGAACCATTGAGTCTTTGAACGCAAGTTGTGCCCGAGGCTTTGTGGCCAAGGGCACGCCTGCTTGGGCGTCATGGCATC-ATCGCCTTTGCA-CTTCGC--TTT--GTTG---G-TGCCAAGTGCGGAAATTGGCCTCGTGTG--CCCTC------GGGCACAGTCGGCTGAAGAGTGGG-TAG--TCGACAGTCGTC-GGGCGCGATGAGCGTTGGT-CGCTC-TGTGCGTGAACTG-AACATCG-CCCCGTCT---TG-TCGGGA-TGAGTCCTCGAG---TGA-CCCCG-TGTGCT-TGTGG--CATC-----------------------------------------------------------------------------------------------------------------------------------
>Amomum_anomalum
-----------------------------------------------------TCA--TTGTT--GAGAGAG-CAC-----TGAAC--ATTGGATG--G-TTGTG--AATGTGTGAATGT--GC-CCC-TTTCCTTGG-CCCC-AA----GTTGGTGGCCGACTGATCGT-AGC-TCGGTGCGATCGGCACCAAGGAACAATGA---CCTCAGAAGCAGAGGG-CCCTCGA--CGTGCGC-GGGGAGCCCA-TTGCA-TCAGA---GATGGTTG--GAATAGAATGACTCTCGGCAATGGAT-------ATCTCGGCTCTTGCATCGATGAAGAACGTAGTGAAATGCGATACTTGGTGTGAATTGCAGAATCTCGTGAACCATTGAGTCTTTGAACGCAAGTTGTGCCCGAGGCTTTGTGGCCGAGGGCACGCCTGCTTGGGCGTCATGGCAAC-ATCGCCTTTGCT-CCTTGC--TTT--GCTG---G-TGCCAAGCGCGGAAATTGGCCTCGTGTG--CCCTC--CTC-GGGCACAGTCGGTTGAAGCGTGGG-TAG--TCGACAGTCGTC-GGGTGCGATGGGTGTTGGT-CGCCT-TGTGCGTGAACTT-AACATCGCCCTCGTCG---TG-TTGGGA-TGAATCCTCGAG---TGA-CCCTT-TGCGAT-TATGG--CATT-----GCATG-A-----AA-GTGTC-GTGTC---TGTC-AGA-----------------------------------------------------------------------------------------
>P2938_Elettaria_longituba
----------------------------------------------------------TTGTT--GAGAGAG-CAY-----YGAAC--ATCGGATG--A-TTGTG--AATGTGTCAATGT--GC-CCC-TTTCCTTGG-CCCC-AA----GTTGGCGGGCGAATGAYCGT-AGC-TCGGTGCGATCGGCACCCAGGAACAATGA---ACTCAGAAGCMTATGG-CCCTCGG--YGTGCGC-GGGGAGCCCA-TTGCA-TYGGA---GATGGGTG--GAATAGAATGACTCTYGGCAATGGAT-------ATCTCGGCTCTTGCMTYGATGAAGAACGTARTGAAATGCGATACTTGGTGTGAATTGCAGAATCTCGTGAACCATTGAGTCTTTGAACGCAAGTTGTGCCCGAGGCYTTGTGGCCGAGGGCMCGCCTGGTTGGGCGTCATGGCATY-ATCGCCTTTGSTCCCTTGC--TTT--GCTA---G-TGGCAAGYGCGGAAATTGGCCCCGTGTG--CCCTC--CTCGGGGCACAGTCGGYTGAAGAGTGGG-TAG--TCGACAGTCGTC-GGGTGCGATGGGTGTTGGT-CGCCC-TGTGCATGAACTT-AACGTCGCCCCCGTCG---CG-TTGGGA-TGACTCCTCGAG---TGA-CCCTG-TGCGAT-TATGG--CATC-----GCATG-A-----AA-GTGYC-GTGTC---AATC-GGA-TTGTGGCCCCAAGTC-------------------------------------------------------------------------
>P2738_Elettaria_C
----------------------------------------------------------TTGTT--GAGAGAG-CAY-----YGAAC--ATCGGATG--A-TTGCG--AATGTGTCAATGT--GC-CCC-TTTCCTTGG-CCCCCAA----GTTGGCGGGCCAYTGAYCGT-AGC-TCGGTGCGATCGGCACCAAGGAACAGTKA---ACTCAGAAGCAGAGGG-CCCTCGG--YGTGCGC-GGGGAGCCCA-TTGCA-TCGGA---GATGGTTG--GAATAGAATGACTCTCGGCAATGGAT-------ATCTCGGCTCTTGCATCGATGAAGAACGTAGTGAAATGCGATACTTGGTGTGAATTGCAGAATCTCGTGAACCATTGAGTCTTTGAACGCAAGTTGTGCCCGAGGCYTTGTGGCCGAGGGCACGCCTGCTTGGGCGTCATGGCATA-ATCGCCTTTGCT-CCTTGC--TTT--GCTA---G-TGGCAAGYGCGGAAATTGGCCCCGTGTG--CCCTC--CTCGGGGCACAGTCGGYTGAAGAGTGGG-TAG--TCGACAGTCGTC-GGGTGCGATGGGTGTTGGT-CGCCC-TGTGCATGAACTT-AACGTTGCCCCCGCCG---CG-TTGGGA-TGACTCCTCGAG---TGA-CCCTG-TGCGAT-TACGG--CATC-----GCATG-A-----AAGGTGYC-GTGTC---AATC-GGA-TTGTGGCCCCAAGTC-------------------------------------------------------------------------
>P2672_Elettaria_A
----------------------------------------------------------TTGTT--GAGAGAG-CAY-----YGAAC--ATCGGATG--A-TTGCG--AATGTGTCAATGT--GC-CCC-TTTCCTTGG-CCCCCAA----GTTGGCGGGCCAYTGAYCGT-AGC-TCGGTGCGATCGGCACCAAGGAACAGTGA---ACTCAGAAGCAGAGGG-CCCTCGG--YGTGCGC-GGGGAGCCCA-TTGCA-TCGGA---GATGGTTG--GAATAGAATGACTCTCGGCAATGGAT-------ATCTCGGCTCTTGCATCGATGAAGAACGTAGTGAAATGCGATACTTGGTGTGAATTGCAGAATCTCGTGAACCATTGAGTCTTTGAACGCAAGTTGTGCCCGAGGCYTTGTGGCCGAGGGCACGCCTGCTTGGGCGTCATGGCATC-ATCGCCTTTGCT-CCTTGC--TTT--GCTA---G-TGGCAAGYGCGGAAATTGGCCCCGTGTG--CCCTC--CTCGGGGCACAGTCGGYTGAAGAGTGGG-TAG--TCGACAGTCGTC-GGGTGCGATGGGTGTTGGT-CGCCC-TGTGCATGAACTT-AACGTTGCCCCCGCCG---CG-TTGGGA-TGACTCCTCGAG---TGA-CCCTG-TGCGAT-TACGG--CATC-----GCATG-A-----AAGGTGYC-GTGTC---AATC-GGA-TTGTGGCCCCAAGTC-------------------------------------------------------------------------
>P2750_Elettaria_B
----------------------------------------------------------TTGTT--GAGAGAG-CAY-----YGAAC--ATCGGATG--A-TTGCG--AATGTGTCAATGT--GC-CCC-TTTCCTTGG-CCCCCAA----GTTGGCGGGCCAYTGAYCGT-AGC-TCGGTGCGATCGGCACCAAGGAACAGTGA---ACTCAGAAGCAGAGGG-CCCTCGG--YGTGCGC-GGGGAGCCCA-TTGCA-TCGGA---GATGGTTG--GAATAGAATGACTCTCGGCAATGGAT-------ATCTCGGCTCTTGCATCGATGAAGAACGTAGTGAAATGCGATACTTGGTGTGAATTGCAGAATCTCGTGAACCATTGAGTCTTTGAACGCAAGTTGTGCCCGAGGCYTTGTGGCCGAGGGCACGCCTGCTTGGGCGTCATGGCATC-ATCGCCTTTGCT-CCTTGC--TTT--GCTA---G-TGGCAAGYGCGGAAATTGGCCCCGTGTG--CCCTC--CTCGGGGCACAGTCGGYTGAAGAGTGGG-TAG--TCGACAGTCGTC-GGGTGCGATGGGTGTTGGT-CGCCC-TGTGCATGAACTT-AACGTTGCCCCCGCCG---CG-TTGGGA-TGACTCCTCGAG---TGA-CCCTG-TGCGAT-TACGG--CATC-----GCATG-A-----AAGGTGYC-GTGTC---AATC-GGA-TTGTGGCCCCAAGTC-------------------------------------------------------------------------
>P2790_Elettariopsis_kandariensis
----------------------------------------------------------TTGTT--GAGAGAG-CAY-----YGAAC--ATCGGATG--A-TTGCG--AATGTGTCAATGT--GC-CCC-TTTCCTTGG-CCCCCAA----GTTGGCGGGCCAYTGAYCGT-AGC-TCGGTGCGATCGGCACCAAGGAACAGTTA---ACTCAGAAGCAGAGGG-CCCTCGG--YGTGCGC-GGGGAGCCCA-TTGCA-TCGGA---GATGGTTG--GAATAGAATGACTCTCGGCAATGGAT-------ATCTCGGCTCTTGCATCGATGAAGAACGTAGTGAAATGCGATACTTGGTGTGAATTGCAGAATCTCGTGAACCATTGAGTCTTTGAACGCAAGTTGTGCCCGAGGCYTTGTGGCCGAGGGCACGCCTGCTTGGGCGTCATGGCATC-ATCGCCTTTGCT-CCTTGC--TTT--GCTA---G-TGGCAAGYGCGGAAATTGGCCCCGTGTG--CCCTC--CTCGGGGCACAGTCGGYTGAAGAGTGGG-TAG--TCGACAGTCGTC-GGGTGCGATGGGTGTTGGT-CGCCC-TGTGCATGAACTT-AACGTTGCCCCCGCCG---CG-TTGGGA-TGACTCCTCGAG---TGA-CCCTG-TGCGAT-TACGG--CATT-----GCATG-A-----AAGGTGYC-GTGTC---AATC-GGA-TTGTGGCCCCAAGTC-------------------------------------------------------------------------
>P2431_Elettaria_G
----------------------------------------------------------TTGTT--GAGAGAG-CAY-----YGAGA--ATCGGATG--A-TTGTG--AATGTGTCAATGT--GC-CCC-TTTCCTTGG-CCCC-AA----GTTGGCGGGCGAYTGAYCGT-AGC-TCGGTGCGATCGGCACCAAGGAACAGTGA---ACTCAGAAGCAGAGGGCTCCCCCG--YGTGCAC-GGGGAGCCCA-TTGCA-TCAGA---GATGGTTG--GAATAGAATGACTCTCGGCAATGGAT-------ATCTCGGCTCTTGCATCGATGAAGAACGTAGTGAAATGCGATACTTGGTGTGAATTGCAGAATCTCGTGAACCATTGAGTCTTTGAACGCAAGTTGTGCCCGAGGCYTTGTGGCCGAGGGCACGCCTGCTTGGGCGTCATGGCATC-ATCGCCTTTGCT-CCTTGC--TTT--GCTA---G-TGGAAAGYGCGGAAATTGGCCCCGTGTG--CCCTC--CTCGGGGCACAGTCGGYTGAAGAGTGGG-TAG--TCGACAGTCGTC-GGGTGCGATGGGTGTTGGT-CGCCC-TGTGCATGAACTT-AACGTCGCCCCCGTCG---TG-TTGGGA-TGACTCCTCGAG---TGA-CCCTG-TGCGAT-TATGG--CATC-----GCATG-A-----AA-GTGYC-GTGTC---AATC-GGA-TTGTGGCCCCAAGTC-------------------------------------------------------------------------
>P2681_Elettaria_F
----------------------------------------------------------TTGTT--GAGAGAG-CAY-----YGAAC--ATCGGATG--A-TTGTG--AATGTGTCAATGT--GC-CCC-TTTCCTTGG-CCCC-AA----GTTGGCGGGCGAYTGAYCGT-AGC-TCGGTGCGATCGGCACCAAGGAACAGTGA---ACTCAGAAGCAGAGGG-CCCTCGG--YGTGCGC-GGGGAGCCCA-TTGCA-TCGGA---GATGGTTG--GAATAGAATGACTCTCGGCAATGGAT-------ATCTCGGCTCTTGCATCGATGAAGAACGTAGTGAAATGCGATACTTGGTGTGAATTGCAGAATCTCGTGAACCATTGAGTCTTTGAACGCAAGTTGTGCCCGAGGCYTTGTGGCCGAGGGCACGCCTGCTTGGGCGTCATGGCATC-ATCGCCTTTGCT-CCTTGC--TTT--GCTA---G-TGGCAAGYGCGGAAATTGGCCCCGTGTG--CCCTC--CTCGGGGCACAGTCGGYTGAAGAGTGGG-TAG--TCGACAGTCGTCGGGGTGCGATGGGTGTTGGT-CGCCC-TGTGCATGAACTT-AACGTCGCCCCCGTCG---CG-TTGGGA-TGACTCCTCGAG---TGA-CCTTG-TGCGAT-TATGG--CATC-----GCATG-A-----AA-GTGYC-GTGTC---AATC-GGA-TTGTGGCCCCAAGTC-------------------------------------------------------------------------
>P2677_Elettaria_E
----------------------------------------------------------TTGTT--GAGAGAG-CAY-----YGAAC--ATCGGATG--A-TTGTG--AATGTGTCAATGT--GC-CCC-TTTCCTTGG-CCCC-AA----GTTGGCGGGCGAYTGAYCGT-AGC-TCGGTGCGATCGGCACCAAGGAACAGTGA---ACTCAGAAGCAGAGGG-CCCTCGG--YGTGCGC-GGGGAGCCCA-TTGCA-TCGGA---GATGGTTG--GAATAGAATGACTCTCGGCAATGGAT-------ATCTCGGCTCTTGCATCGATGAAGAACGTAGTGAAATGCGATACTTGGTGTGAATTGCAGAATCTCGTGAACCATTGAGTCTTTGAACGCAAGTTGTGCCCGAGGCYTTGTGGCCGAGGGCACGCCTGCTTGGGCGTCATGGCATC-ATCGCCTTTGCT-CCTTGC--TTT--GCTA---G-TGGCAAGYGCGGAAATTGGCCCCGTGTG--CCCTC--CTCGGGGCACAGTCGGYTGAAGAGTGGG-TAG--TCGACAGTCGTCGGGGTGCGATGGGTGTTGGT-CGCCC-TGTGCATGAACTT-AACGTCGCCCCCGTCG---CG-TTGGGA-TGACTCCTCGAG---TGA-CCTTG-TGCGAT-TATGG--CATC-----GCATG-A-----AA-GTGYC-GTGTC---AATC-GGA-TTGTGGCCCCAAGTC-------------------------------------------------------------------------
>P2811_Elettaria_D
----------------------------------------------------------TTGTT--GAGAGAG-CAY-----YGAAC--ATCGGATG--A-TTGTG--AATGTGTCAATGT--GC-CCC-TTTCCTTGG-CCCC-AA----GTTGGCGGGCGAYTGAYCGT-AGC-TCGGTGCGATCGGCACCAAGGAACAGTGA---ACTCAGAAGCAGAGGG-CCCTCGG--YGTGCGC-GGGGAGCCCA-TTGCA-TCGGA---GATGGTTG--GAATAGAATGACTCTCGGCAATGGAT-------ATCTCGGCTCTTGCATCGATGAAGAACGTAGTGAAATGCGATACTTGGTGTGAATTGCAGAATCTCGTGAACCATTGAGTCTTTGAACGCAAGTTGTGCCCGAGGCYTTGTGGCCGAGGGCACGCCTGCTTGGGCGTCATGGCATC-ATCGCCTTTGCT-CCTTGC--TTT--GCTA---G-TGGCAAGYGCGGAAATTGGCCCCGTGTG--CCCTC--CTCGGGGCACAGTCGGYTGAAGAGTGGG-TAG--TCGACAGTCGTCGGGGTGCGATGGGTGTTGGT-CGCCC-TGTGCATGAACTT-AACGTCGCCCCCGTCG---CG-TTGGGA-TGACTCCTCGAG---TGA-CCTTG-TGCGAT-TATGG--CATC-----GCATG-A-----AA-GTGYC-GTGTC---AATC-GGA-TTGTGGCCCCAAGTC-------------------------------------------------------------------------
>Elettaria_longituba
-----------------------------------------------------TCA--TTGTT--GAGAGAG-CAC-----TGAAA--ATCGGATG--A-TTGTG--AATGTGTCAATGT--GC-CCC-TTTCCTTGG-CCCC-AA----GTTGGCGGGCGACTGACCGT-AGC-TCGGTGCGATCGGCACCAAGGAACAGTGA---ACTCAGAAGCAGAGGG-CCCCCGG--CGTGCGC-GGGGAGCCCA-TTGCA-TCAGA---GATGGTTG--GAATAGAATGACTCTCGGCAATGGAT-------ATCTCGGCTCTTGCATCGATGAAGAACGTAGTGAAATGCGATACTTGGTGTGAATTGCAGAATCTCGTGAACCATTGAGTCTTTGAACGCAAGTTGTGCCCGAGGCTTTGTGGCCGAGGGCACGCCTGCTTGGGCGTCATGGCATC-ATCGCCTTTGCT-CCTTGC--TTT--GCTA---G-TGGCAAGCGCGGAAATTGGCCCCGTGTG--CCCTC--CTCGGGGCACAGTCGGCTGAAGAGTGGG-TAG--TCGACAGTCGTC-GGGTGCGATGGGTGTTGGT-CGCCC-TGTGCATGAACTT-AACGTCGCCCCCGCCG---TG-TTGGGA-TGACTCCTCGAG---TGA-CCCTG-TGCGAT-TATGG--CATC-----GCATG-A-----AA-GTGCC-GTGTC---AATC-GGA-TTGTGGCCCCAAGTCAGGCGAGGC-CCACCCGCC-GAGTTTAA---------------------------------------------
>Amomum_dimorphum
-----------------------------------------------------TCA--TTGTT--GAGAGAG-AAT-----TGAAC--ATCGGATG--G-TTGTG--AAAGTGTCAATGT--GC-CCC-TTTCCTTGG-CCCC-AA----GTTGGTGGCCGACTGATCGT-AGC-TCGGTGCGATCGGCACCAAGGAACAATGA---ACTCAGAAGCAAAGGGGCCCTCGG--CGTGCGC-GGGGAGCCCA-TTGCA-TAAGA---GATGGTTG--GAATAGAATGACTCTCGGCAATGGAT-------ATCTCGGCTCTTGCATCGATGAAGAACGTAGTGAAATGCGATACTTGGTGTGAATTGCAGAATCTCGTGAACCATTGAGTCTTTGAACGCAAGTTGTGCCCGAGGCTTTGTGGCCGAGGGCACGCCTGCTTGGGCGTCATGGCATC-ATCGCCTTTGCT-----------------A---G-TGCCAAGCGCGGAAAATGGCCTCGTGTG--CCCTC--CTC-GGGCACAGTCGGTTGAAGAGTGGG-TAG--TTGACAGTCGTC-GGGTGCGATGGGTGTTGGT-CGCCC-TGTGCGTGAACTT-AACGTCGCCCCCGTCG---TG-TTGGGA-TGAGTCCTCGAG---TGA-CCCTG-TGCGAT-TATGG--CATC-----GCATG-A-----AA-GTGCC-TTGCC---CGTT-AGA-TTGTGGCCCCAAGTCAGGCGAGGC-CCACCCGCC-GAGTTTAA---------------------------------------------
>P1653_Amomum_dimorphum
----------------------------------------------------------TTGTT--GAGAGAG-AAY-----YGAAC--ATCGGATG--G-TTGTG--AAAGTGTCAATGT--GC-CCC-TTTCCTTGG-CCCC-AA----GTTGGTGGCCGAYTGAYCGT-AGC-TCGGTGCGATCGGCACCAAGGAACAATGA---ACTCAGAAGCAAAGGGGCCCTCGG--YGTGCGC-GGGGAGCCCA-TTGCA-TAAGA---GATGGTTG--GAATAGAATGACTCTCGGCAATGGAT-------ATCTCGGCTCTTGCATCGATGAAGAACGTAGTGAAATGCGATACTTGGTGTGAATTGCAGAATCTCGTGAACCATTGAGTCTTTGAACGCAAGTTGTGCCCGAGGCYTTGTGGCCGAGGGCACGCCTGCTTGGGCGTCATGGCATC-ATCGCCTTTGCT-----------------A---G-TGCCAAGYGCGGAAAATGGCCTCGTGTG--CCCTC--CTC-GGGCACAGTCGGYTGAAGAGTGGG-TAG--TCGACAGTCGTC-GGGTGCGATGGGTGTTGGT-CGCCC-TGTGCGTGAACTT-AACGTCGCCCCCGTCG---TG-TTGGGA-TGAGTCCTCGAG---TGA-CCCTG-TGCGAT-TATGG--CATC-----GCATG-A-----AA-GTGYC-TTGCC---CGTT-AGA-TTGTGGCCCCAAGTC-------------------------------------------------------------------------
>P2966_Elettaria_rubida
----------------------------------------------------------TTGTT--GAGAGAG-CAY-----YGAAC--ATCGGATG--G-TTGTG--AATGTGTCAATGT--GG-CCC-TTTCCTTGG-CCCC-AA----GCTGGTGGCCGAYTGAYCGT-AGC-TCGGTGCGATCGGCACCAAGGAACAATGA---ACTCAGAAGCAGAGGG-CCCTCGG--YGTGCGC-GGGGAGCCCA-TTGCA-TCAGA---GATGGTTG--GAATAGAATGACTCTCGGCAATGGAT-------ATCTCGGCTCTTGCATCGATGAAGAACGTAGTGAAATGCGATACTTGGTGTGAATTGCAGAATCTCGTGAACCATTGAGTCTTTGAACGCAAGTTGTGCCCGAGGCYTTGTGGCCGAGGGCACGCCTGCTTGGGCGTCATGGCATC-ATCGCCTTTGCT-CCTTGC--CACGGGCTA---G-TGCCAAGYGCGGAAATTGGCCTCGTGTG--CCGTC--CT--GGGCACAGTCGGYTGAAGAGTGGG-TAG--TCGACAGTCGTC-GGGTGCGATGGGTGTTGGT-CGCCC-TGTGCATGAACTT-AACGTCGCCCTCGCCG---TG-TTTGGA-CGAGTCCTCGAG---TGA-CCCTG-TGCGAT-TATGG--CATC-----GCATG-A-----AA-GTGYC-GTGTC---CATC-AGA-TTGCGGCCCCAAGTC-------------------------------------------------------------------------
>P2964_Elettaria_I
----------------------------------------------------------TTGTT--GAGAGAG-CAY-----YGAAC--ATCGGATG--G-TTGTG--AATGTGTCAATGT--GG-CCC-TTCCCTCGG-CCCC-AA----GCTGGTGGCCGAYTGAYCAT-AGC-TCGGTGCGATCGGCACCAAGGAACAAGGA---ACTCAGAAGCAGGGGG-CCCTCGG--YGTGCGC-GGGGAGCCCA-TTGCA-TCAGA---GATGGTTG--GAATAGAATGACTCTCGGCAATGGAT-------ATCTCGGCTCTTGCATCGATGAAGAACGTAGTGAAATGCGATACTTGGTGTGAATTGCAGAATCTCGTGAACCATTGAGTCTTTGAACGCAAGTTGTGCCCGAGGCYTTGTGGCCGAGGGCACGCCTGCTTGGGCGTCATGGCATC-ATCGCCTTTGCT-CCTT----------------G-TGCCAAGYGCGGAAATTGGCCTCGTGTG--CCCTC--CTC-GGGCACAGTCGGYTGAAGAGTGGG-TAG--TCGACAGTCGTC-GGGTGCGATGGGTGTTGGT-CGCCC-TGTGCATGAACTT-AACGTCGCCCCCGCCG---TG-TTGGGA-TGACTCCTCGAG---TGA-CCCTG-TGCGAT-TATGG--CATC-----GCATG-A-----AA-GTGYC-GTGTC---CATC-AGA-TTGTGGCCCCAAGTC-------------------------------------------------------------------------
>P2973_Elettaria_H
----------------------------------------------------------TTGTT--GAGAGAG-CAY-----YGAAC--ATCGGATG--G-CTGTG--AATGTGTCAATGT--GG-CCC-TTTCCTTGG-CCCC-AA----GTTGGTGGCCGAYTGAYCAT-AGC-TCGGTGCGACCGGCACCAAGGAACAATGA---ACTCAGAAGCAGGGGG-CCCTCGG--YGTGCGC-GGGGAGCCCA-TTGCA-TCAGA---GACGGTTG--GAATAGAATGACTCTCGGCAATGGAT-------ATCTCGGCTCTTGCATCGATGAAGAACGTAGTGAAATGCGATACTTGGTGTGAATTGCAGAATCTCGTGAACCATTGAGTCTTTGAACGCAAGTTGTGCCCGAGGCYTTGTGGCCGAGGGCACGCCTGCTTGGGCGTCATGGCATC-ATCGCCTTTGCT-CCTTGC--CACGGGCAA---G-TGCCAAGYGCGGAAATTGGCCTCGTGTG--CCCTC--CTC-GGGCACAGTCGGYTGAAGAGTGGG-CAG--TCGACAGTCGTC-GGGTGCGATGGGTGTTGGT-CTCCC-TGTGCATGAACTT-AACGTCGCCCCCGCCG---CG-TTGGGA-CGACTCCTCGAG---CGA-CCCTG-TGCGAT-TATGG--CATC-----GCATG-A-----AA-GTGYC-GTGTC---CGTC-AGA-TTGTGGCCCCAAGTC-------------------------------------------------------------------------
>P2947_Elettaria_surculosa_1
----------------------------------------------------------TTGTT--GAGAGAG-CAY-----YGAAC--ATCGGATG--G-TTGTG--AATGTGTCAATGT--GG-CCC-TTTCCTTGG-CCCC-AA----GTTGGTGGCCGAYTGAYCAT-AGC-TCGGTGCGATCGGCACCAAGGAACAATGA---ACTCAGAAGCAGGGGG-CCCTCGG--YGTGCGCGGGGGAGCCCA-TTGCA-TCAGA---GATGGTTG--GAATAGAATGACTCTCGGCAATGGAT-------ATCTCGGCTCTTGCATCGATGAAGAACGTAGTGAAATGCGATACTTGGTGTGAATTGCAGAATCTCGTGAACCATTGAGTCTTTGAACGCAAGTTGTGCCCGAGGCYTTGTGGCCGAGGGCACGCCTGCTTGGGCGTCATGGCATC-ATCGCCTTTGCT-CCTTGC--CACGGGCAA---G-CGCCAAGYGCGGAAATTGGCCTCGTGTG--CCCTC--CTC-GGGCACAGTCGGYTGAAGAGTGGG-TAG--TCGACAGTCGTC-GGGTGCAATGGGTGTTGGT-CGCCC-TGTGCATGAACTT-AACGTCGCCCCCGCCG---TG-TTGGGA-CGACTCCTCGAG---TGA-CCCTG-TGCGAT-TATGG--CATC-----GCATG-A-----AA-GTGYC-GTGTC---CATC-AGA-TTGTGGCCCCAAGTC-------------------------------------------------------------------------
>P2942_Elettaria_stolonifera
----------------------------------------------------------TTGTT--GAGAGAG-CAY-----YGAAC--ATCGGATG--G-TTGTG--AATGTGTCAATGT--GG-CCC-TTCCCTTGG-CCCC-AA----GTTGGTGGCCGAYTGAYCAT-AGC-TCGGTGCGATCGGCACCAAGGAACAATGA---ACTCAGAAGCAGAGGG-CCCTCGG--YGTGCGC-GGGGAGCCCA-TTGCA-TCAGA---GATGGTTG--GAATAGAATGACTCTCGGCAATGGAT-------ATCTCGGCTCTTGCATCGATGAAGAACGTAGTGAAATGCGATACTTGGTGTGAATTGCAGAATCTCGTGAACCATTGAGTCTTTGAACGCAAGTTGTGCCCGAGGCYTTGTGGCCGAGGGCACGCCTGCTTGGGCGTCATGGCATC-ATCGCCTTTGCT-CCTTGC--CACGGGCTA---G-TGSCAAGYGCGGAAATTGGCCTCGTGTG--CCCTC--CTC-GGGCACAGTCGGYTGAAGAGTGGG-CAG--TCGACAGTCGTC-GGGTGCGATGGGTGTTGGT-CGCCC-TGTGCATGAACTT-AACGTGGCGCCCGCCG---TG-TTGGGA-TGACTCCTCGAG---TGA-CCCTG-TGCGAT-TATGG--CATC-----GCATG-A-----AA-GTGYC-GTGTC---CATC-AGA-TTGTGGCCCCAAGTC-------------------------------------------------------------------------
>P2953_Elettaria_longipilosa
----------------------------------------------------------TTGTT--GAGAGAG-CAY-----YGAAC--ATCGGATG--G-TTGTG--AATGTGTCAATGT--GG-CCC-TTTCCTTGG-CCCC-AA----GTTGGTGGCCGAYTGAYCAT-AGC-TCGGTGCGATCGGCACCAAGGAACAATGA---ACTCAGAAGCAGGGGGGCCCTCGG--YGTGCGC-GGGGAGCCCA-TTGCA-TCAGA---GATGGTTG--GAATAGAATGACTCTCGGCAATGGAT-------ATCTCGGCTCTTGCATCGATGAAGAACGTAGTGAAATGCGATACTTGGTGTGAATTGCAGAATCTCGTGAACCATTGAGTCTTTGAACGCAAGTTGTGCCCGAGGCYTTGTGGCCGAGGGCACGCCTGCTTGGGCGTCATGGCATC-ATCGCCTTTGCT-CCTTGC--CACGGGCTA---G-TGCCAAGYGCGGAAATTGGCCTCGTGTG--CCCTC--CTC-GGGCACAGTCGGYTGAAGAGTGGG-TAG--TCGACAGTCGTC-GGGTGCGATGGGTGTTGGT-CGCCC-TGTGCATGAACTT-AACGTCGCCCCCGCCG---TG-TTGGGA-CGACTCCTCGAG---TGA-CCCTG-TGCGAT-TATGG--CATC-----GCATG-A-----AA-GTGYC-GTGTC---CATC-AGA-TTGTGGCCCCAAGTC-------------------------------------------------------------------------
>P2939_Elettaria_surculosa_2
----------------------------------------------------------TTGTT--GAAAGAG-CAY-----YGAAC--ATCGGATG--G-TTGTG--AATGTGTCAATGT--GG-CCC-TTTCCTTGG-CCCC-AA----GTTGGTGGCCGAYTGAYCAT-AGC-TCGGTGCGATCGGCACCAAGGAACAATGA---ACTCAGAAGCAGGGGG-CCCTCGG--YGTGCGC-GGGGAGCCCA-TTGCA-TCAGA---GATGGTTG--GAATAGAATGACTCTCGGCAATGGAT-------ATCTCGGCTCTTGCATCGATGAAGAACGTAGTGAAATGCGATACTTGGTGTGAATTGCAGAATCTCGTGAACCATTGAGTCTTTGAACGCAAGTTGTGCCCGAGGCYTTGTGGCCGAGGGCACGCCTGCTTGGGCGTCATGGCATC-ATCGCCTTTGCT-CCTTGC--CACGGGCTA---G-TGCCAAGYGCGGAAATTGGCCTCGTGTG--CCCTC--CTC-GGGCACAGTCGGYTGAAGAGTGGG-TAG--TCGACAGTCGTC-GGGTGCGATGGGTGTTGGT-CGCCC-TGTGCATGAACTT-AACGTCGCCCCCGCCG---TG-TTGGGA-CGACTCCTCGAG---TGA-CCCTG-TGCGAT-TATGG--CATC-----GCATG-A-----AA-GTGYC-GTGTC---CATC-AGA-TTGTGGCCCCAAGTC-------------------------------------------------------------------------
>Elettaria_longipilosa
-----------------------------------------------------TCA--TTGTT--GAGAGAG-CAC-----CGAAC--ATCGGATG--G-TTGTG--AATGTGTCAATGT--GG-CCC-TTYCCTTGG-CCCC-AA----GTTGGTGGCCGACTGACCAT-AGC-TCGGTGCGATCGGCACCAAGGAACAAKGA---ACTCAGAAGCAGGGGG-CCCTCGG--TGTGCGC-GGGGAGCCCA-TTGCA-TCAGA---GATGGTTG--GAATAGAATGACTCTCGGCAATGGAT-------ATCTCGGCTCTTGCATCGATGAAGAACGTAGTGAAATGCGATACTTGGTGTGAATTGCAGAATCTCGTGAACCATTGAGTCTTTGAACGCAAGTTGTGCCCGAGGCTTTGTGGCCGAGGGCACGCCTGCTTGGGCGTCATGGCATC-ATCGCCTTTGCT-CCTTGC--CACGGGCTA---G-TGCCAAGCGCGGAAATTGGCCTCGTGTG--CCCTC--CTC-GGGCACAGTCGGTTGAAGAGTGGG-TAG--TCGACAGTCGTC-GGGTGCGATGGGTGTTGGT-CGCCC-TGTGCATGAACTT-AACGTCGCCCCCGCCG---TG-TTGGGA-TGACTCCTCGAG---TGA-CCCTG-TGCGAT-TATGG--CATC-----GCATG-A-----AA-GTGCC-GTGTC---CATC-AGA-TTGTGGCCCCAAGTCAGGCGAGRC-CCACCCGCC-GAGTTTAA---------------------------------------------
>Amomum_durum
-----------------------------------------------------TCA--TTGTT--GAGAGAG-CAT-----TGAAC--AACGGATG--GTTTGTG--AATGTGTCTATGT--GC-CCC-TTTCATTGG-CCCC-AT----GTCGGTGGCCGATTGACCGT-AGC-TCGGTGTGATCAACACCATGGAATAATGA---ACTCAGAAGCAGAGGG-CCCTCGG--CTTGCGC-GGGGAGTCCA-TTGCA-TCAGA---GATGCTTG--GAATTGAATGACTCTCGGCAATGGAT-------ATCTCGGCTCTTGCATCGATGAAGAACGTAGTGAAATGCGATACTTGGTGTGAATTGCAGAATCTCGTGAACCATTGAGTCTTTGAACGCAAGTTGTGCCCGAGGCTTTGTGACCGAGGGCACGCCTGCTTGGGCGTCATGACATC-ATCGCCTTTGCT-CCTTGC--TTT--GCTG---G-TGCCAAATGCGGAAATTGGCCTCGTGTG--CCCTC-----GGGGCACAGTCGGTTGAAGAGTGGG-TAG--TCGTCAGTCGTC-GAGTGCGATGGGTGATGGT-CGCCC-AGTGTGTGATTTG-AACATCGCCCTCGTCG---TG-TTGGGA-TGAGTCCTCGAG---TGA-CCCTG-TGTGAT-TGTGG--CATC-----ACGTG-A-----AA-GTGTC-GTGTT---TGTC-AGA-TTGCGGCCCCAAGTCAGGCGAGGT-CCACCCGCC-GAGTTTAA---------------------------------------------
>Amomum_dictyocoleum
-----------------------------------------------------TCA--TTGTT--GAGAGAG-CAT-----TGAAC--AACGGATG--GTTTGTG--AATGTGTCTATGT--GC-CCC-TTTCATTGG-CCCC-AT----GTCGGTGGCCGATTGGCCGT-AGC-TCGGTGTGATCGGCACCATGGAATAATGA---ACTCAGAAGCAGAGGG-CCCTCGG--CTTGTGC-GGGGAGCCCA-TTGCA-TCAGA---GATGCTTG--GAATCGAATGACTCTCGGCAATGGAT-------ATCTCGGCTCTTGCATCGATGAAGAACGTAGTGAAATGCGATACTTGGTGTGAATTGCAGAATCTCGTGAACCATTGAGTCTTTGAACGCAAGTTGTGCCCGAGGCTTTGTGACCGAGGGCACGCCTGCTTGGGCGTCATGACATC-ATCGCCTTTGCT-CCTTGC--TTT--GCTG---G-TGCCAAATGCGGAAATTGGCCTCGTGTG--CCCTC-----GGGGCACAGTCGGCTGAAGAGTGGG-TAG--TCGGCAGTCGTC-GGGTGCGATGGGTGTTGGT-CGCTC-ATTGTGTGATTTG-AACGTCGCCCTCGTCG---TG-TTGGGA-TGAGTCCGCGAG---TGA-CCCTG-TGTGAT-TGTGG--CATT-----GCGTG-A-----AA-GTGTC-GTGTC---TGTC-AGA-TTGCGGCCCCAAGTCAGGCGAGGT-CCACCCGCC-GAGTTTAA---------------------------------------------
>Amomum_calyptratum
-----------------------------------------------------TCA--TTGTT--GAGAGAG-CAT-----TGAAC--AATGGATG--G-TTGTG--AATGTGTCAATGT--GC-CCC-TTTCATTGG-CCCC-AT----GTCGGTGGCTGACTGATCGT-AGC-TCGGTGCGATCGGCACCATGGAACAATGT---ACTCAGAAGCAGAGGG-TCCTTGG--CCTGTGC-GGGGAGCCGA-TTGCA-TCAGA---GATGCTTG--GAATTGAATGACTCTCGGCAATGGAT-------ATCTCGGCTCTTGCATCGATGAAGAACGTAGTGAAATGCGATACTTGGTGTGAATTGCAGAATCTCGTGAACCATTGAGTCTTTGAACGCGAGTTGTGCCCGAGGCTTTGTGGCCGAGGGCACGCCTGCTTGGGCGTCATGGCATC-ATCGCCTTTGCT-CCTTGC--TTT--GCTG---G-TGCCAAGTGCGGAAATTGGCCTCGTGTG--CCGTC-----TGGGCACAATCGGTTGAAGAGTGGG-AAG--TCGACAGTCGTC-CGGCGCGATGGGTGTTGGT-CGCCC-TGTGCGTGAATTG-AACGTCGCCCTCGTCT---TG-TTGGGA-TGAGTCCTCGAG---TGA-CCCTG-TGTGAT-TGGGGCACATC-----GTGTG-A-----AA-GTGCC-GTGTA---CATC-AGA-TTGCGGCCCCAAGTCAGGCGAGGC-CCACCCGCC-GAGTTTAA---------------------------------------------
>Amomum_somniculosum
-----------------------------------------------------TCA--TTGTT--GAGAGAG-CAT-----TGAAC--AATGGATG--G-TTGTG--AATGTGTCAATGT--GC-CCC-TTTCATTGG-CCCC-AT----GTCGGTGGCTGACTGATCGT-AGC-TCGGTGCGATCGGCACCATGGAACAATGT---ACTCAGAAGCAGAGGG-TCCTTGG--CCTGTGC-GGGGAGCCGA-TTGCA-TCAGA---GATGCTTG--GAATTGAATGACTCTCGGCAATGGAT-------ATCTCGGCTCTTGCATCGATGAAGAACGTAGTGAAATGCGATACTTGGTGTGAATTGCAGAATCTCGTGAACCATTGAGTCTTTGAACGCGAGTTGTGCCCGAGGCTTTGTGGCCGAGGGCACGCCTGCTTGGGCGTCATGGCATC-ATCGCCTTTGCT-CCTTGC--TTT--TCTG---G-TGCCAAGTGCGGAAATTGGCCTCGTGTG--CCGTC-----GGGGCACAATCGGTTGAAGAGTGGG-AAG--TCGACAGTCGTC-GGGCGCGATGGGTGTTGGT-CGCCC-TGTGCGTGAATTG-AACGTCGCCCTCGTCT---TG-TTGGGA-TGAGTCCTCGAG---TGA-CCCTT-TGTGAT-TGGGG--CATC-----GCGTG-A-----AA-GTGCC-GTGTA---CATC-AGA-TTGCGGCCCCAAGTCAGGCGAGGC-CCACCCGCC-GAGTTTAA---------------------------------------------
>Amomum_aff_laxisquamosum
-----------------------------------------------------TCA--TTGTT--GAGAGAG-CAT-----TGAAC--AATGGATG--G-TTGTG--AATGTGTCAATGT--GC-CCC-TTTCATTGG-CCCC-AT----GTCGGTGGCTGACTGATCGT-AGC-TCGGTGCGATCGGCACCATGGAACAATGT---ACTCAGAAGCAGAGGG-TCCTTGG--CCTGTGC-GGGGAGCCGA-TTGCA-TCAGA---GATGCTTG--GAATTGAATGACTCTCGGCAATGGAT-------ATCTCGGCTCTTGCATCGATGAAGAACGTAGTGAAATGCGATACTTGGTGTGAATTGCAGAATCTCGTGAACCATTGAGTCTTTGAACGCGAGTTGTGCCCGAGGCTTTGTGGCCGAGGGCACGCCTGCTTGGGCGTCATGGCATC-ATCGCCTTTGCT-CCTTGC--TTT--GCTG---G-TGCCAAGTGCGGAAATTGGCCTCGTGTG--CCGTC-----GGGGCACAATCGGTTGAAGAGTGGG-AAG--TCGACAGTCGTC-GGGCGCGATGGGTGTTGGT-CGCCC-TGTGCGTGAATTG-AACGTCGCCCTCGTCT---TG-TTGGGA-TGAGTCCTCGAG---TGA-CCCTG-TGTGAT-TGGGG--CATC-----GCGTG-A-----AA-GTGCC-TTGTA---CATC-AGA-TTGCGGCCCCAAGTCAGGCGAGGC-CCACCCGCC-GAGTTTAAGCATATAAATAA---------------------------------
>Amomum_pseudofoetens
-----------------------------------------------------------------CATAGAG-CAT-----TGAAC--AATGGATG--G-TTGTG--AATGTGTCAATGT--GC-CCC-TTTCATTGG-CCCC-AT----GTCGGTGGCTGACTGATCGT-AGC-TCGGTGCGATCGGCACCATGGAACAATGT---ACTCAGAAGCAGAGGG-TCCTTGG--CCTGTGC-GGGGAGCCGA-TTGCA-TCAGA---GATGCTTG--GAATTGAATGACTCTCGGCAATGGAT-------ATCTCGGCTCTTGCATCGATGAAGAACGTAGTGAAATGCGATACTTGGTGTGAATTGCAGAATCTCGTGAACCATTGAGTCTTTGAACGCGAGTTGTGCCCGAGGCTTTGTGGCCGAGGGCACGCCTGCTTGGGCGTCATGGCATC-ATCGCCTTTGCT-CCTTGC--TTT--GCTG---G-TGCCAAGTGCGGAAATTGGCCTCGTGTG--CCGTC-----GGGGCACAATCGGTTGAAGAGTGGG-AAG--TCGACAGTCGTC-GGGCGCGATGGGTGTTGGT-CGCCC-TGTGCGTGAATTG-AACGTCGCCCTCGTCT---TG-TTGGGA-TGAGTCCTCGAG---TGA-CCCTG-TGTGAT-TGGGG--CATC-----------------------------------------------------------------------------------------------------------------------------------
>Amomum_aff_hastilabium_2
-----------------------------------------------------------------CACAGAG-CAT-----TGAAC--AATGGATG--G-TTGTG--AATGTGTCAATGT--GC-CCC-TTTCATTGG-CCCC-AT----GTCGGTGGCTGACTGATCGT-AGC-TCGGTGCGATCGGCACCATGGAACAATGT---ACTCAGAAGCAGAGGG-TCCTTGG--CCTGTGC-GGGGAGCCGA-TTGCA-TCAGA---GATGCTTG--GAATTGAATGACTCTCGGCAATGGAT-------ATCTCGGCTCTTGCATCGATGAAGAACGTAGTGAAATGCGATACTTGGTGTGAATTGCAGAATCTCGTGAACCATTGAGTCTTTGAACGCGAGTTGTGCCCGAGGCTTTGTGGCCGAGGGCACGCCTGCTTGGGCGTCATGGAATC-ATCGCCTTTGCT-CCTTGC--TTT--GCTG---G-TGCCAAGTGCGGAAATTGGCCTCGTGTG--CCGTC-----GGGGCACAATCGGTTGAAGAGTGGG-AAG--TCGACAGTCGTC-GGGCGCGATGGGTGTTGGT-CGCCC-TGTGCGTGAATTG-AACGTCGCCCTCGTCT---TG-TTGGGA-TGAGTCCTCGAG---TGA-CCCTG-TGTGAT-TGGGG--CATC-----------------------------------------------------------------------------------------------------------------------------------
>Amomum_hastilabium_1
-----------------------------------------------------------------CACAGAG-CAT-----TGAAC--AATGGATG--G-TTGTG--AATGTGTCAATGT--GC-CCC-TTTCATTGG-CCCC-AT----GTCGGTGGCTGACTGATCGT-AGC-TCGGTGCGATCGGCACCATGGAACAATGT---ACTCAGAAGCAGAGGG-TCCTTGG--CCTGTGC-GGGGAGCCGA-TTGCA-TCAGA---GATGCTTG--GAATTGAATGACTCTCGGCAATGGAT-------ATCTCGGCTCTTGCATCGATGAAGAACGTAGTGAAATGCGATACTTGGTGTGAATTGCAGAATCTCGTGAACCATTGAGTCTTTGAACGCGAGTTGTGCCCGAGGCTTTGTGGCCGAGGGCACGCCTGCTTGGGCGTCATGGAATC-ATCGCCTTTGCT-CCTTGC--TTT--GCTG---G-TGCCAAGTGCGGAAATTGGCCTCGTGTG--CCGTC-----GGGGCACAATCGGTTGAAGAGTGGG-AAG--TCGACAGTCGTC-GGGCGCGATGGGTGTTGGT-CGCCC-TGTGCGTGAATTG-AACGTCGCCCTCGTCT---TG-TTGGGA-TGAGTCCTCGAG---TGA-CCCTG-TGTGAT-TGGGG--CATC-----------------------------------------------------------------------------------------------------------------------------------
>Amomum_hastilabium_3
-------------------------------------------------------T--TTGTT--GAGAGAG-CAT-----TGAAC--AATGGATG--G-TTGTG--AATGTGTCAATGT--GC-CCC-TTTCATTGG-CCCC-AT----GTCGGTGGCTGACTGATCGT-AGC-TCGGTGCGATCGGCACCATGGAACAATGT---ACTCAGAAGCAGAGGG-TCCTTGG--CCTGTGC-GGGGAGCCGA-TTGCA-TCAGA---GATGCTTG--GAATTGAATGACTCTCGGCAATGGAT-------ATCTCGGCTCTTGCATCGATGAAGAACGTAGTGAAATGCGATACTTGGTGTGAATTGCAGAATCTCGTGAACCATTGAGTCTTTGAACGCGAGTTGTGCCCGAGGCTTTGTGGCCGAGGGCACGCCTGCTTGGGCGTCATGGCATC-ATCGCCTTTGCT-CCTTGC--TTT--TCTG---G-TGCCAAGTGCGGAAATTGGCCTCGTGTG--CCGTC-----GGGGCACAATCGGTTGAAGAGTGGG-AAG--TCGACAGTCGTC-GGGCGCGATGGGTGTTGGT-CGCCC-TGTGCGTGAATTG-AACGTCGCCCTCGTCT---TG-TTGGGA-TGAGTCCTCGAG---TGA-CCCTG-TGTGAT-TGGGG--CATC-----GCGTG-A-----AA-GTGCC-GTGTA---CATCAAGA-TTGCGGCCCCAAGTCAGGCGAGGC-CCACCCGCC-GAGTTTAAGCATATCAATA----------------------------------
>Epiamomum_anguistepetalum
----------------------------------------------------------TTGTT--GAGAGAG-CAT-----TGAAC--AACGGATG--G-TTGGG--AATGTGTCAACGT--GC-CCC-TTTCGTCGG-CCCC-AT----GTTGGTGCCCGACTGATCGT-AGC-TCGGTGCGATCGGCACCAAGGAACAATGA---ACTCAGAAGCAGAGGG-CCCTCGC--CGTGCGC-GGGGAGCCCATTTGCG-TCAGA---GACGTTTG--GAATCGAATGACTCTCGGCAATGGAT-------ATCTCGGCTCTTGCATCGATGAAGAACGTAGTGAAATGCGATACTTGGTGTGAATTGCAGAATCTCGTGAACCATTGAGTCTTTGAACGCAAGTTGTGCCCGAGGCTTTGTGGCCGAGGGCACGCCTGCTTGGGCGTCATGGCATC-ATCGCCTTTGCT-CCTTGC--TTT-TGCTG---G-TGCCGAGCGCGGAAATTGGCCTCGTGTG--CCCTC------GGGCGCAGTCGGTCAAAGAGTGGG-CAG--TCGACAGCCATC-GGGCGCGATGGGTGCTGGT-CGCCC-TGTGCGTGAATTG-AACGTCGCCCCCGTCG---TG-TTGCGA-CGAGTCCTCAGG---AGA-CCCTA-TGTGAT-CGCGG--CATT-----GCGTG-A-----AA-GTGCC-GTGTC---CGTC-GGA-TTGTGGCCCCAAGTCAGGCGAGGC-CCACCCGCC-GAGT-------------------------------------------------
>Amomum_roseisquamosum
-----------------------------------------------------TCA--TTGTT--GAGAGAG-CAT-----TGAAC--AACGGATG--G-TTGCG--AATGTGTGAACGT--GC-CCC-TTTCCTTGG-CCCC-AT----GTTGGTGGCCAACTGATCGT-AGA-TCGGTGCGATCGGCACCAAGGAACAATGAACTACTCAGAAGCAAAGGG-CCCTCGC--CATGCGT-GAGGAACCCT-TTGCA-TCAGA---GATATTTG--GAATCGAATGACTCTCGGCAATGGAT-------ATCTCGGCTCTTGCATCGATGAAGAACGTAGTGAAATGCGATACTTGGTGTGAATTGCAGAATCTCGTGAACCATTGAGTCTTTGAACGCAAGTTGTGCCCGAGGCTTTGTGGCCGAGGGCACGCCTGCTTGGGCGTCATGGCATC-ATCGCCTTTGCT-CCTTGC--TTT--GCAT---G-AGCCAAGTGCGGAAATTGGCCTCGTGTG--CCCTC------GGGCACAGTCGGTTGAAGAGTGGG-CAG--TCGGCAATCGTC-GGGCGCGATGGGTGCTGGT-CGCCC-TGTGCGTGAATTC-AACGTCGCCCCCGTCA---TG-TTGCGA-TGAGTCCTCAGG---AGA-CCCTG-TGCGAT-TGCGG--CATC-----GCGTG-A-----AA-GTGTC-GTGTC---CATC-TAA-ATGTGGCCCCAAGTCAGGCGAGGC-CCACCCGCC-GAGTTTAA---------------------------------------------
>Alpinia_bilamellata
------------------------------GTAGGTGAACCTGCGGAA--GGATCA--TTCTT--GAGAGAG-CAT-----CGAAT--GATGGATG--A-TTGCG--AACGTGTCAACGT--GC-TCC-TTTCCTTG--CCTC-AT----GTTGCTGGGCAATCGATCGT-AGC-TCGGTGCGATCGGCACCAAGGAACAATGA---ACTCAGAAGCAGAGGG-CCCTCGG--CGTGCAT-GGGGAGCCCA-ATGCA-TCGAA---GATGCCTCA-GAATCAAATGACTCTCGGCAATGGAT-------ATCTCGGCTCTTGCATCGATGAAGAACGTAGTGAAATGCGATACTTGGTGTGAATTGCAGAATCTCGTGAACCATTGAGTCTTTGAACGCAAGTTGTGCCCGAGGCCTTGTGGTCGAGGGCACGCCTGCTTGGGCGTCATGGCATC-GTCGCCTTTGCT-CCTTGC--TTT--GCCGCCGG-TGCTAAGCGCGGAAATTGGCCTTGTGTG--CCCTCGCCCGAGGGCACAGTCGGTCGAAGAGTGGG-TAG--TCGATAGTCGTC-GGGCGCGATGGGTGTTGGT-CGCCT-CGTGCGTGAACTA-AACGTCATCCCCGTCG---TG-CTGAGA-TGAGTCCTCATG---AGA-CCTTT-TGCGAT-TGCGA--TGTC-----AAGCG-A-----AA-GCG---ATGTC---GGTC-GGA-TTGTGGCCC-------------------------------------------------------------------------------
>Alpinia_nigra_2
------------------------------------------------------CA--TTGTC--GAGAGAG-CAT-----CGAAT--GATGGATG--A-TTGCG--AACGTGTCAACGT--GC-TCC-TTTCCTTG--CCTC-AT----GTTGCTGGGCAATCGATCGT-AGC-TCGGTGCGATCGGCACCAAGGAACAATGA---ACTCAGAAGCAGAGGG-CCCTCGG--CGTGCAT-GGGGAGCCCA-ATGCA-TCGAA---GATGCCTCA-GAATCAAATGACTCTCGGCAATGGAT-------ATCTCGGCTCTTGCATCGATGAAGAACGTAGTGAAATGCGATACTTGGTGTGAATTGCAGAATCTCGTGAACCATTGAGTCTTTGAACGCAAGTTGTGCCCGAGGCCTTGTGGTCGAGGGCACGCCTGCTTGGGCGTCATGGCATC-GTCGCCTTTGCT-CCTTGC--TTT--GCCGCCGG-TGCTAAGCGCGGAAATTGGCCTTGTGTG--CCCTCGCCCGAGGGCACAGTCGGTCGAAGAGTGGG-TAG--TCGATAGTCGTC-GGGCGCGATGGGTGTTGGT-CGCCT-CGTGCGTGAACTA-AACGTCATCCCCGTCG---TG-CTGAGA-TGAGTCCTCATG---AGA-CCTTT-TGCGAT-TGCGA--TGTC-----AAGCG-A-----AA-GCG---ATGTC---GGTC-GGA-TTGTGGCCCCAAGTC-------------------------------------------------------------------------
>Amomum_repoeense_4
------------------------------------------------------CA--TTGTT--GAGAGAG-CAT-----CGAAT--GATGGATG--A-TTGTG--AATAGGTCAACCTG----CCC-CTTCCTTG--CCCC-AT----GTTGGTGGGCAATTGACTGT-AGC-TCGGTGCGATCAGCACCAAGGACCAATGA---ACTTAGAAGCATAAAG-CCCTCGA--CGTGCGC-GGGGAGCCTT-ACGCG-TCGGA---GATACCTCG-AAATCAAAAAACTTTCGGCAATGGAT--------TCTCGGTTC------------------------------------------------------------------------------------------------------------GGGCCGCCTGCTTGGGCGTCATGGCATC-GTCGCCTTTGCT-CCTTGC--TTT--GCTG---G-TGCCAAGCGCGGAAATTGACCTCGTGTG--CCCTC--CTC-GGGCACAGTCGGTTGAAGAGTGGG-TAG--TCGGCAATTGTT-GGGACCGATGGGTGTTGGT-CGCCC-TGTGCGTGAACTG-AACGTCGTCCCCGTTG---CG-TTGGGA-TGAGTCCTCAAG---AGA-CCCCG-TGTGAT-TGCGG--CACC-----GTGTG-A-----AA-GTGCC-GTGTC---CATC-ATA-TTGTGGCCCCAAGTC-------------------------------------------------------------------------
>Amomum_plicatum
-----------------------------------------------------TCA--TTGTT--GAGAGAG-CAT-----CGAAT---ATGGATG--G-TTGTG--AATAGGTCAACCTG----CCC-CTTCCTTG--CCCC-AT----GTTGGTGGGCAATTGACTGT-AGC-TCGGTGCGATCAGCACCAAGGAACAATGA---ACTTAGAAGCATAGGG-CCCTCGA--CGTGCGC-GGGGAGCCTT-ATGCG-TCGGA---GATGCCTC---AATCAAATGACTCTCGGCAATGGAT-------ATCTCGGCTCTTGCATCGATGAAGAACGTAGTGAAATGCGATACTTGGTGTGAATTGCAGAATCTCGTGAACCATTGAGTCTTTGAACGCAAGTTGTGCCCGAGGCCTTGTGGTCGAGGGCACGTCTGCTTGGGCGTCATGGCATC-GTCGCCTTTGCT-CCTTGC--TTT--GCTG---G-TGCCAAGCGCGGAAATTGACCTCGTGTG--CCCTC--CT--GGGCACAGTCGGTTGAAGAGTGGG-TAG--TCGGCAAT-GTT-GGGACCGATGGATGTTGGT-CGCCC-TGTGCGTGAACTG-AAC-TCGTCCCCGTTG---CG-TTGGGA-TGAGTCCTCAAG---AGA-CCCTA-TGTGAT-TGTGG--CACC-----GTGTG-A-----AA-GTGCC-GTGTC---CATC-ATA-TTGTGGCCCCAAGTCAGGCGAGGC-CCACCCGCC-GAATTTAAGCATATAAATAAG--CGGAGGAGGAGAAACTTACGAGGATTCCCC
>Alpinia_fax
----------------------------------------------------------TTGTT--GAGAGAG-CAY-----YGAAT--GATGGATG--G-CTGTG--AACGTGTCAACGCG----CCC-CTTCCTTG--CCCC-AT----GTTGGTGGGCAAYTGAYCGT-AGC-TCGGTGCGATCGGCACCAAGGAACAACGA---ACTTAGACGCAGAGGG-CCCTCGA--TGTGCGC-GGGGAGCTCA-ATGCG-TCGGA---GATGCCTCA-TAATCTAATGAATC----------------------------------------------------------------------------------------------------------------------------------------------------------------------GTCGCCTTCGCT-CCTTGC--TTT--GCTG---G-TGCCAAGCGCGGAAATTGGCCTCTTGTG--CCCTC------GGGCACAGTCGGTTGAAGAGCGGG-TAG--TCCGCAGTCGTC-GGGCGCGATAGGTGTTGGT-CGCCC-TGTGCGTGAACTG-ATCGTCGTCCCCGTCG---TG-TTGGGA-TGAGTCCTCAAGAG-AGA-CCCTG-TGTGAA-TATGG--CGTC-----GCGTG-A-----AA-GCGCC-ATGTC---CGTC-ATA-TTGT------------------------------------------------------------------------------------
>Alpinia_eubractea_2
-------------------------TTTCCGTAGGTGAACCTGCGGAA--GGATCAATTTGTT--GAGAGAG-CAT-----TGAACCAAACGGATG--G-TTGTG--AACGTGTCAACGT--GC-CCG-TCTCCTAGG-CCCC-AT----GTTGGTGGCCAACCGACCGT-AGC-TCGGTGCGATCGGCACCAAGGAACAACGA---ATTCTGAAGCAGTGGG-CCCTCGG--TGTGCAC-GGGGAGTCCA-TTGCA-TAAGAGATGATGCTTG--GAATCTAATGACTCTCGGCAATGGAT-------ATCTCGGCTCTTGCATCGATGAAGAACGTAGTGAAATGCGATACTTGGTGTGAATTGCAGAATCTCGTGAACCATTGAGTCTTTGAACGCAAGTTGTGCCCAAGGCTTTGTGGCCGAGGGCACGTCTGCTTGGGCGTCATGGCATC-ATCGCCTTTGCT-CCTTGC--TTT--GCTG---G-CGCTAAGCGCGGAAATTGGCCTCGTGTG--CCCTC------GGACACAGTCGGTCAAAGAGTGGG-CAG--TCGGCAGTCGTC-GGGCGCGATGGCAATAGGTAAACCCATGGAAGTAAATGT-AATATCGCGCCC-----------------------T-----------------------------------------------------------------------------------------------------------------------------------------------------------------------
>Alpinia_eubractea_1
----------------------------------------------------------TTGTT--GAGAGAG-CAT-----TGAAC--AACGGATG--G-TTGTG--AACGTGTCAACGT--GC-CCG-TCTCCTAGG-CCCC-AT----GTTGGTGGCCAACCGACCGT-AGC-TCGGTGCGATCGGCACCAAGGAACAACGA---ATTCTGAAGCAGTGGG-CCCTCGG--TGTGCAC-GGGGAGTCCA-TTGCA-TAAGAGATGATGCTTG--GAATCTAATGA---------------------------------------------------------------------------------------------------------------------------------------------------------------------ATC-ATCGCCTTTGCT-CCTTGC--TTT--GCTG---G-CGCTAAGCGCGGAAATTGGCCTCGTGTG--CCCTC------GGACACAGTCGGTCAAAGAGTGGG-CAG--TCGGCAGTCGTC-GGGCGCGATGGGTGCTGGTAAACCC-TATGCATGAATAG-AACGTCGCGCCC-TCGACTTG-TTCGGA-CGAGTCCTCGAGGAGAGA-CCCTG-CGGGAC-CGCGG--CATCACTTCACGTG-A-----AA-GTGTC-GGGTC---TGTC-GGT-TTGTGGCCCCAA----------------------------------------------------------------------------
>Alpinia_eubractea_Senjaya31
TGGAAGTAAAA--GTCGTAACAAGGTTTCCGTAGGTGAACCTGCGGAA--GGATCA--TTGTT--GAGAGAG-CAT-----TGAAC--AACGGATG--G-TTGTG--AACGTGTCAACGT--GC-CCG-TCTCCTAGG-CCCC-AT----GTTGGTGGCCAACCGACCGT-AGC-TCAGTGCGATCGGCACCAAGGAACAACGA---ATTCTGAAGCAGTGGG-CCCTCGG--TGTGCAC-GGGGAGTCCA-TTGCA-TAAGAGATGATGCTTG--GAATCTAATGACTCTCGGCAATGGAT-------ATCTCGGCTCTTGCATCGATGAAGAACGTAGTGAAATGCGATACTTGGTGTGAATTGCAGAATCTCGTGAACCATTGAGTCTTTGAACGCAAGTTGTGCCCAAGGCTTTGTGGCCGAGGGCACGTCTGCTTGGGCGTCATGGCATC-ATCGCCTTTGCT-CCTTGC--TTT--GCTG---G-CGCTAAGCGCGGAAATTGGCCTCGTGTG--CCCTC------GGACACAGTCGGTCAAAGAGTGGG-CAG--TCGGCAGTCGTC-GGGCGCGATGGGTGCTGGTAAACCCCTATGCATGAATAG-AACGTCGCGCCC-TCGACTTG-TTCGGA-CGAGTCCTCGAGGAGAGA-CCCTG-CGGGAC-CGCGG--CATCACTTCACGTG-A-----AA-GTGTC-GGGTC---TGTC-GGT-TTGTGGCCCCAAGTCAGGCGAGAC-CCACCCGCC-GAGTTTAAGCATATC--------------------------------------
>Alpinia_eubractea_Senjaya35
--------------TCGTAACAAGGTTTCCGTAGGTGAACCTGCGGAA--GGATCA--TTGTT--GAGAGAG-CAT-----TGAAC--AACGGATG--G-TTGTG--AACGTGTCAACGT--GC-CCG-TCTCCTAGG-CCCC-AT----GTTGGTGGCCAACCGACCGT-AGC-TCGGTGCGATCGGCACCAAGGAACAACGA---ATTCTGAAGCAGTGGG-CCCTCGG--TGTGCAC-GGGGAGTCCA-TTGCA-TAAGAGATGATGCTTG--GAATCTAATGACTCTCGGCAATGGAT-------ATCTCGGCTCTTGCATCGATGAAGAACGTAGTGAAATGCGATACTTGGTGTGAATTGCAGAATCTCGTGAACCATTGAGTCTTTGAACGCAAGTTGTGCCCAAGGCTTTGTGGCCGAGGGCACGTCTGCTTGGGCGTCATGGCATC-ATCGCCTTTGCT-CCTTGC--TTT--GCTG---G-CGCTAAGCGCGGAAATTGGCCTCGTGTG--CCCTC------GGACACAGTCGGTCAAAGAGTGGG-CAG--TCGGCAGTCGTC-GGGCGCGATGGGTGCTGGTAAACCCCTATGCATGAATAG-AACGTCGCGCCC-TCGACTTG-TTCGGA-CGAGTCCTCGAGGAGAGA-CCCTG-CGGGAC-CGCGG--CATCACTTCACGTG-A-----AA-GTGTC-GGGTC---TGTC-GGT-TTGTGGCCCCAAGTCAGGCGAGAC-CCACCCGCC-GAGTTTAAGCATATC--------------------------------------
>P2954_Etlingera_inundata
----------------------------------------------------------TTGTT--GAGAGAG-CAY-----YGAAC--AACGGATG--A-CTGTG--AATGCGTCAACGT--GCCCCC-TTTCCTTGG-CCCC-AT----GTCGGAGGCCAAYTGAYCGT-AGC-TCGGTGCGATCGGCACCAAGGAACAACGG---ACTCAGAAGCAGCGGG-CCCTCGG--YATGCAC-GAGGAGCCCA-TTGCA-TAAGA---GATGCTTA--GAAACGAATGACTCTCGGCAATGGAT-------ATCTCGGCTCTTGCATCGATGAAGAACGTAGTGAAATGCGATACTTGGTGTGAATTGCAGAATCTCGTGAACCATTGAGTCTTTGAACGCAAGTTGTGCCCAAGGCYTTGTGGCCGAGGGCACGTCTGCTTGGGCGTCATGGCATC-ACCGCCTTTGCT-CCTTGC--TTT--GCTG---G-TGCCAAGYGCGGAAATTGACCTCGTGTG--CCCTC------GGACACAGTCGGYCAAAGAGCGGG-CAG--TCGGCAGTCGTC-GGGCGCGATGGGTGCTGGT-AACCC-TGCGCGTGAATAG-AACGTCGCCC---CCGACGTG-TCAGGA-CGAGTCCTCGAG---AGA-CCCTG-CGGGAC-TGCGG--CATCGCTTCGCGTG-A-----AA-GCGYC-GTGTC---CGTC-GAA-TTGTGGCCCCAAGTC-------------------------------------------------------------------------
>P2958_Hornstedtia_leonurus
----------------------------------------------------------TTGTT--GAGAGAG-CAY-----YGAAC--AACGGATG--G-CTGTG--AATGCGTCAACGT--GC-CCC-TTTCCTTGG-CCCC-AT----GTTGGTGGCCAAYCGAYCGT-AGC-TCGGTGCGACCGGCACCAAGGAACAACGA---ACTCATAAGCAGCGGG-CCCTCGG--YGTGCAC-GAGGAGCCCA-CTGCA-TAAGA---GATGCTTG--GAATCGAATGACTCTCGGCAATGGAT-------ATCTCGGCTCTTGCATCGATGAAGAACGTAGTGAAATGCGATACTTGGTGTGAATTGCAGAATCTCGTGAACCATTGAGTCTTTGAACGCAAGTTGTGCCCAAGGCYTTGTGGCCGAGGGCACGTCTGCTTGGGCGTCATGGCATC-ATCGCCTTTGCT-CCTTGC--TTT--GCTG---G-TGCCAAGYGCGGAAATTGACCTCGTGTG--ACCTC------GGACACAGTCGGYCAAAGAGCGGGCCAG--TCGGCAGTCGTC-GGGCGCGATGGGTGCTGGT-AACCC-TGCGCGTGAATAG-AACGTCGCCC---TCGACGTG-TCAGGA-CGAGTCCTCGAG---AGA-CCCTG-CGGGAC-TGCGG--CATCGCTTCGCATG-A-----AA-GCGYC-GTGTC---CATC-GGA-TTGTGGCCCCAAGTC-------------------------------------------------------------------------
>Etlingera_yunnanensis
-----------------------------------------------------TCA--TTGTT--GAGAGAG-CAT-----CGAAC--AACGGATG--G-CTGTG--AATGCGTCAACGT--GC-CCC-TTTCCTTGG-CCCC-AT----GTCGGAGGCCAACTGACCGT-AGC-TCGGTGCGATCGGCACCAAGGAACAACGA---ACTCAGAAGCAGCGGG-CCCTCGG--TGTGCAC-GAGGAGGCCA-CTGCA-TAAGA---GATGCTTG--GAATCGAATGACTCTCGGCAATGGAT-------ATCTCGGCTCTTGCATCGATGAAGAACGTAGTGAAATGCGATACTTGGTGTGAATTGCAGAATCTCGTGAACCATTGAGTCTTTGAACGCAAGTTGTGCCCAAGGCTTTGTGGCCGAGGGCACGTCTGCTTGGGCGTCATGGCATC-ACCGCCTTTGCT-CCTTGC--TCT--GCTG---G-TGCCAAGCGCGGAAATTGACCTCGTGTG--CCCTC------GGACACAGTCGGTCAAAGAGCGGG-CAG--TCGGCAGTCGTC-GAGCGCGATGGGTGCTGGTAAACCC-TGCGCGCGAATAG-AACGTCGCCC---TCGACGTG-TCTGGA-CGAGTCCTCGAG---AGA-CCCTG-CGGGAC-TGCGG--CATCGCTTCGCGTG-A-----AG-GCGCC-GTGTC---CGTC-GAA-TTGTGGCCCCAAGTCAGGCGAGGC-CCACCCGCC-GAGTTTAAGCATAT---------------------------------------
>Hornstedtia_sanhan
----------------------------------------------------------TTRTT--GAGAGAG-CAC-----CGAAC--AACGGATG--G-TTGTG--AATGTGTCAACGT--GC-CCC-TTTCCTTGG-CCCC-AT----GTTGGTGGCCAACTGACCGT-AGC-TCGGTGCGATCGGCACCAAGGAACAACGA---ACTCAGAAGCAGTGGG-CCCTCGG--TGTGCAC-GGGGAGCCCA-TTGCA-TAAGA---GATGCTTG--GAATCGAATGACTCTCGGCAATGGAT-------ATCTCGGCTCTTGCATCGATGAAGAACGTAGTGAAATGCGATACTTGGTGTGAATTGCAGAATCTCGTGAACCATTGAGTCTTTGAACGCAAGTTGTGCCCAAGGCTTTGTGGCCGAGGGCACGTCTGCTTGGGCGTCATGGCATC-ATCGCCTTTGCT-CCTTGC--TTT--GCTG---G-TGCCAAGCGCGGAAATTGGCCTCGTGTG--CCCTC------GGACACAGTCGGTCAAAGAGCGGG-CAG--TCGGCAGTCGTC-GGGCGCGATGGGTGCTGGT-AACCC-TGCGCGTGAATAG-AACGTCGCCC---TCGACGTG-TCAGGA-CGAGTCCTCGAG---AGA-CCCTG-CGGGAC-TGCGG--CATCGCTTCGCGCG-A-----AA-GTGTC-GTGTC---CGTC-GGA-TTGTGGCCCCAAGTCAGGCGAGGC-CCACCCGCC-GA---------------------------------------------------
>Hornstedtia_hainanensis
-----------------------------------------------------TCA--TTGTT--GAGAGAG-CAC-----CGAAC--AACGGATG--G-TTGTG--AATGTGTCAACGT--GC-CCC-TTTCCTTGG-CCCC-AT----GTTGGTGGCCAACTGACCGT-AGC-TCGGTGCGATCGGCACCAAGGAACAACGA---ACTCAGAAGCAGTGGG-CCCTCGG--TGTGCAC-GGGGAGCCCA-TTGCA-TAAGA---GATGCTTG--GAATCGAATGACTCTCGGCAATGGAT-------ATCTCGGCTCTTGCATCGATGAAGAACGTAGTGAAATGCGATACTTGGTGTGAATTGCAGAATCTCGTGAACCATTGAGTCTTTGAACGCAAGTTGTGCCCAAGGCTTTGTGGCCGAGGGCACGTCTGCTTGGGCGTCATGGCATC-ATCGCCTTTGCT-CCTTGC--TYT--GCTG---G-TGCCAAGCGCGGAAATTGGCCTCGTGTG--CCCTC------GGACACAGTCGGTCAAAGAGCGGG-CAG--TCGGCAGTCGTC-GGGCGCGATGGGTGCTGGT-AACCC-TGCGCGTGAATAG-AACGTCGCCC---TCGACGTG-TCAGGA-CGAGTCCTCGAG---AGA-CCCTG-CGGGAC-TGCGG--CATCGCTTCGCGCG-A-----AA-GTGCC-GTGTC---CGTC-GGA-TTGTGGCCCCAAGTCAGGCGAGGC-CCACCCGCC-GAATTTAA---------------------------------------------
>Etlingera_corrugata
------------------------------------------------------CA--TTGTT--GAGAGAG-CAT-----CGAAC--AACGGATG--G-CTGTG--AATGCGTCAACGT--GC-CCC-TTTCCTTGGCCCCCCAT----GTTGGAGGCCAACTGACCGT-AGC-TCGGTGCGATCGGCACCAAGGAACCACGA---ACTCAGAAGCAGCGGG-CCCTCGG--TGTGCAC-GAGGAGCCCA-TTGCA-TAAGA---GATGCTTG--GAATCGAATGACTCTCGGCAATGGAT-------ATCTCGGCTCTTGCATCGATGAAGAACGTAGTGAAATGCGATACTTGGTGTGAATTGCAGAATCTCGTGAACCATTGAGTCTTTGAACGCAAGTTGTGCCCAACGCTTTGTGGCCGAGGGCACGTCTGTTTGGGCGTCATGGCATC-ATCGCCTTTGCT-CCTTGC--TTT--GCTG---G-TGCCAAGCGCGGAAATTGACCTCGTGTG--CCTCC------GGACACAGTCGGTCAAAGAGCGGG-CAG--TCGGCAATCGTC-GGGCGCGATGGGTGCTGGT-AACCC-TGCGCATGAATAG-AACGTCGCCC---TCGACGTG-CCGAGA-CGAGTCCTCGAG---AGA-CCCTA-CGGGAC-TACGG--CATCGCTTCGCGTG-A-----AA-GCGCC-GTGTC---CGTC-GAA-TTGTGGCCCCAAGTC-------------------------------------------------------------------------
>Etlingera_fimbriobracteata
------------------------------------------------------CA--TTGTT--GAGAGAG-CAT-----CGAAC--AACGGATG--G-CTGTG--AATGCGTCAACGT--GC-CCC-TTTCCTTGGCCCCCCAT----GTTGGAGGCCAACTGACCGT-AGC-TCGGTGCGATCGGCACCAAGGATCAACGA---ACTCAGAAGCAGCGGG-CCCTCGG--CGTGCAC-GAGGAGCCCA-TTGCA-TAAGA---GATGCTTG--GAATCGAATGACTCTCGGCAATGGAT-------ATCTCGGCTCTTGCATCGATGAAGAACGTAGTGAAATGCGATACTTGGTGTGAATTGCAGAATCTCGTGAACCATTGAGTCTTTGAACGCAAGTTGTGCCCAACGCTTTGTGGCCGAGGGCACGTCTGCTTGGGCGTCATGGCATC-ATCGCCTTTGCT-CCTTGC--TTT--GCTG---G-TGCCAAGCGCGGAAATTGACCTCGTGTG--CCCCC------GGACACAGCCGGTCAAAGAGCGGG-CAG--TCGGCAGTCGTC-GAGCGCGATGGGTGCTGGT-AACCC-TGCGCGTGAATAG-AACGTCGCCC---TCGACGTG-CCGAGA-CGAGTCCTCGAG---AGA-CCCTG-CGGGAC-TGCGG--CATCGCTCCGCGTG-A-----AA-GCGCC-GTGTC---CGTC-GAA-TTGTGGCCCCAAGTC-------------------------------------------------------------------------
>Amomum_apiculatum
-----------------------------------------------------TCA--TTGTT--GAGAGAG-CAT-----CGAAC--AACGGATG--G-TTGTG--AATGTGTCAACGT--GC-CCC-TTTCGTTGG-CCCC-AT----GTTGGTGGCCAACTGACCGT-AGC-TCGGTGCGATCGGCACCAAGGAACAACGA---ACTCAGAAGCAGTGGG-CCCTCGG--TGTGCAC-GGGGAGCCCA-TTGCA-TAAGA---GATGCTTG--GAATCGAATGACTCTCGGCAATGGAT-------ATCTCGGCTCTTGCATCGATGAAGAACGTAGTGAAATGCGATACTTGGTGTGAATTGCAGAATCTCGTGAACCATTGAGTCTTTGAACGCAAGTTGTGCCCAAGGCTTTGTGGCCGAGGGCACGTCTGCTTGGGCGTCATGGCATC-ATCGCCTTTGCT-CCTTGC--TTT--GCTG---G-TGCAAAGTGCGGAAATTGGCCTCGTGTG--CCCTC------GGACACAGTCGGTCAAAGAGTGGG-CAG--TCGGCA-TCGTC-GGGCGCGATGGGTGCTGGT-AACCC-TGCGCGTGAACAG-AACGTCGCCC---TCGACGTG-TCGGGA-CGTGTCCCCGAG---AGA-CCCAG-CGGGAC-TGCGG--CATCGCTTCGCGT-------------GCT-GTGTC---CGTC-GGA-TTGTGGCCCCAAGTCAGGCGAGGC-CCACCCGCC-GAGTTTAAGCATATAAATAAG--CGGAGGAGAAGAAACTTACGAGGATTCCCC
>Amomum_centrocephalum
-------------------------------------------------------------------------------------------------------------------------------------------------------------GCCA-----------------------------------------CA---ACTCAGAAGCGGTGGC-CCCTCGG--TGTGCAC-GGGGAGCCCA-TTGCA-TAAGA---GATGCTTG--GAATAGAATGACTCTCGGCAATGGAT-------ATCTCGGCTCTTGCATCGATGAAGAACGTAGTGAAATGCGATACTTGGTGTGAATTGCAGAATCTCGTGAACCATTGAGTCTTTGAACGCAAGTTGTGCCCAAGGCTTTGTGGCCGAGGGCACGTCTGCTTGGGCGTCATGGCATC-ATCGCCTTTGCT-CCTTGC--TTT--GCTG---G-TGCCAAGCGCGGAAATTGGCCTCGTGTG--CCCTC------GGACACAGTCGGTCAAAGAGTGGG-CAG--TCGGCAGTCGTC-GGGCGCGATCGGTGCTGGT-AACCC-TGCGCGTGAATAG-AACGTCGCCC---TCGACGTG-TCGGGATCGAGTCCTCGAG---AGA-CCCTG-CGGGAC-TGCGG--CATC-----------------------------------------------------------------------------------------------------------------------------------
>Alpinia_vittata
-------------------------TTTCCGTAGGTGAACCTGCGGAA--GGATCA--TTGTC--GAGAGAG-CAT-----CGAAC--AACGGACG--A-TCGCG--AATGTGTCAACGC--GC-CCC-TTTCGTTGG-CCCC-AT----GTCGGCGGCCAACCGACCGT-AGC-TCGGTGCGATCGGCACCAAGGAACAACGA---ACTCAGAAGCAGCGGG-CCCTCGG--CGTGCAC-GGGGAGTCCA-CCGCA-CAAGA---GATGCTCG--GAATCGAACGACTCTCGGCAATGGAT-------ATCTCGGCTCTTGCATCGATGAAGAACGTAGTGAAATGCGATACTTGGTGTGAATTGCAGAATCTCGTGAACCATTGAGTCTTTGAACGCAAGTTGTGCCCAAGGCTTTGTGGCCGAGGGCACGTCTGCTTGGGCGTCATGGCACC-ATCGCCTTTGCT-CCTTGC--TCT--GCTG---G-TGCCAAGCGCGGAAATTGGCCCCGTGTG--TCCTC------GGACACAGTCGGTCAAAGAGCGGG-CAG--TCGGCCGTCGTC-GGGCGCGACGGGTGCTGGT-AACCC-CGTGCGCGAATAG-AACGTCGCGCCC-TCGATGCG-TCGGGA-CGAGTCCTCGAGGAGAGA-CCCTG-CGGGAC-TGCGG--CATCGCTACGCGCG-A-----AA-GTGCC-GGGTC---TGTC-GGT-TTGTGGCCCCAAGTCAGGCGAGGC-CCACCCGCC-GAGTTTAA---------------------------------------------
>Alpinia_elegans
-------------------------TTTCCGTAGGTGAACCTGCGGAA--GGATCA--TTGTT--GAGAGAG-CAT-----CGAAC--AACGGATG--G-CTGCG--AATGTGTCAACGT--GC-CCC-TTTCCTCGG-CCCC-AC----GTCGGCGGCCAATTGACCGT-AGC-TCGGTGCGATCGGCACCAAGGAACAACGA---ACTCAGAAGCAGTGGG-CCCTCGA--CGTGCAC-GGGGAGTCGA-TTGCA-TAAGA---GATGCTCG--GAATCGAATGACTCTCGGCAATGGAT-------ATCTCGGCTCTTGCATCGATGAAGAACGTAGTGAAATGCGATACTTGGTGTGAATTGCAGAATCTCGTGAACCATTGAGTCTTTGAACGCAAGTTGTGCCCAAGGCTTTGTGGCCGAGGGCACGTCTGCTTGGGCGTCATGGCATC-ATCGCCTTTGCT-CCTAGC--TTT--GCTG---G-TGCCAAGCGCGGAAATTGGCCTCGTGTG--CCCTC------GGACACAGTCGGTCAAAGAGGGGG-CAG--TCGGCAGTCGTC-GGGCGCGATGGGTGCTGGT-AACCC-TGTTCGCGAATAG-AACATCGCGCCC-TCGACGTG-TTGGGA-CGAGTCCTCGAGGAGAGA-CCCTG-CGGGAC-TGCGG--CATCGCTACGCGCG-A-----AA-GCGCC-GAGTC---CGTC-GA------------------------------------------------------------------------------------------
>Alpinia_congesta
-------------------------TTTCCGTAGGTGAACCTGCGGAA--GGATCA--TTGTT--GAGAGAG-CAT-----CGAAC--AACGGATG--G-CTGCG--AATGTGTCAACGT--GC-CCC-TTTCCTTGG-CCCC-AT----GTCGGCGGCCAATTGACCGT-AGC-TCGGTGCGATCGGCACCAAGGAACAACGA---ACTCAGAAGCAGTGGG-CCCTCGA--TGTGCAC-GGGGAGTCGA-TTGCA-TAAGA---GATGCTCG--GAATCGAATGACTCTCGGCAATGGAT-------ATCTCGGCTCTTGCATCGATGAAGAACGTAGTGAAATGCGATACTTGGTGTGAATTGCAGAATCTCGTGAACCATTGAGTCTTTGAACGCAAGTTGTGCCCAAGGCTTTGTGGCCGAGGGCACGTCTGCTTGGGCGTCATGGCATC-ATCGCCTTTGCT-CCTAGC--TTT--GCTG---G-TGCCAAGCGCGGAAATTGGCCTCGTGTG--CCCTC------GGACACAGTCGGTCAAAGAGGGGG-CAG--TCGGCAGTCGTC-GGGCGCGATGGGTGCTGGT-AACCC-TGTTCGCGAATAG-AACATCGCGCCC-TCGACGTG-TTGGGA-CGAGTCCTCGAGGAGAGA-CCCTG-CGGGAC-TGCGG--CATCGCTACGCGCG-A-----AA-GCGCC-GAGTC---CGTC-GAT-TTGTGGCCCCAAGTCAGGCGAGCC-CCCCCCCCCTGAGTTTAA---------------------------------------------
>Alpinia_luteocarpa_2
-------------------------TTTCCGTAGGTGAACCTGCGGAA--GGATCA--TTGTT--GAGAGAG-CAT-----TGAAC--AACGGATG--G-CTGCG--AATGTGTCAACGT--GC-CCC-TTTCTTTGG-CCCC-AT----GTCGGCGGCCAATTGACCGT-AGC-TCGGTGCGATCGGCACCAAGGAACAACGA---ACTCAGAAGCAGTGGG-CCCTCGA--TGTGCAC-GGGGAGTCCA-TTGCA-TAAGA---GATGCTTG--GAATCGAATGACTCTCGGCAATGGAT-------ATCTCGGCTCTTGCATCGATGAAGAACGTAGTGAAATGCGATACTTGGTGTGAATTGCAGAATCTCGTGAACCATTGAGTCTTTGAACGCAAGTTGTGCCCAAGGCTTTGTGGCCGAGGGCACGTCTGCTTGGGCGTCATGGCATC-ATCGCCTTTGCT-CCTTGC--TTT--GCTG---G-TGCCAAGCGCGGAAATTGGCCTCGTGTG--CCCTC------GGACACAGTCGGTCAAAGAGTGGG-CAG--TCGGCAGTCGTC-GGGCGCGATGGGTGCTGGT-AACCG-TGTCCGCGGATAG-AACATCGCGCCC-TCGACGTG-TTGGGA-CGAGTCCTCGAGGAGAGA-CCCTG-CGGGAC-TGCGG--CATCGCTACGCGCG-A-----AA-GTGCC-GAGTC---TGTC-GAT-TTGTGGCCCCAAGTCAGGCGAGGC-CCACCCGCC-GAGTTTA----------------------------------------------
>Alpinia_luteocarpa_1
-------------------------TTTCCGTAGGTGAACCTGCGGAA--GGATCA--TTGTT--GAGAGAG-CAT-----TGAAC--AACGGATG--G-CTGCG--AATGTGTCAACGT--GC-CCC-TTTCTTTGG-CCCC-AT----GTCGGCGGCCAATTGACCGT-AGC-TCGGTGCGATCGGCACCAAGGAACAACGA---ACTCAGAAGCAGTGGG-CCCTCGA--TGTGCAC-GGGGAGTCCA-TTGCA-TAAGA---GATGCTTG--GAATCGAATGACTCTCGGCAATGGAT-------ATCTCGGCTCTTGCATCGATGAAGAACGTAGTGAAATGCGATACTTGGTGTGAATTGCAGAATCTCGTGAACCATTGAGTCTTTGAACGCAAGTTGTGCCCAAGGCTTTGTGGCCGAGGGCACGTCTGCTTGGGCGTCATGGCATC-ATCGCCTTTGCT-CCTTGC--TTT--GCTG---G-TGCCAAGCGCGGAAATTGGCCTCGTGTG--CCCTC------GGACACAGTCGGTCAAAGAGTGGG-CAG--TCGGCAGTCGTC-GGGCGCGATGGGTGCTGGT-AACCG-TGTCCGCGGATAG-AACATCGCGCCC-TCGACGTG-TTGGGA-CGAGTCCTCGAGGAGAGA-CCCTG-CGGGAC-TGCGG--CATCGCTACGCGCG-A-----AA-GTGCC-GAGTC---TGTC-GAT-TTGTGGCCCCAAGTCAGGCGARGC-CCACCCGCC-GAGTTTAA---------------------------------------------
>Adelmeria_paradoxa
-------------------------TTTCCGTAGGTGAACCTGCGGAA--GGATCA--TTGCT--GAGAGAG-CAT-ATC-GAAAC--AACGGATG--G-CTGCG--AATGTGTCAACGT--GC-CCC-TTTCCTTGG-CCCC-AT----ATTGGCGGCCAATTGACCGT-AGC-TCGGTGCGATCGGCACCAAGGAACAACGA---ACTCAGAAGCAGTGGG-CCCTCGA--TGTGCAC-GGGGAGTCCA-TTGCA-TAAGA---GATGCTTG--GAATCGAATGACTCTCGGCAATGGAT-------ATCTCGGCTCTTGCATCGATGAAGAACGTAGTGAAATGCGATACTTGGTGTGAATTGCAGAATCTCGTGAACCATTGAGTCTTTGAACGCAAGTTGTGCCCAAGGCTTTGTGGCCGAGGGCACGTCTGCTTGGGCGTCATGGCATC-ATCGCCTTTGCT-CCTAGC--TTT--GCTG---G-TGCCAAGCGCGGAAATTGGCCTCGTGTG--CCCTC------GGACACAGTCGGTCAAAGAGCGGG-CAG--TCGGCAGTCGTC-GGGCGCGATGGGTGCTGGT-AACCC-TGTTCGCGAATGG-AACATCGCGCCC-TCGACGTG-TTGGGA-CGAGTCCTCGAGGAGAGA-CCCTG-CGGGAC-TGCGG--CATCGCTACGCGCG-A-----AA-GTGCC-GAGTC---TGTCCGAA-TTGTGGCCCCAAGTCAGGCGAGGC-CTACCCGCC-GAGTTTA----------------------------------------------
>Adelmeria_isarogensis
-------------------------TTTCCGTAGGTGAACCTGCGGAA--GGATCA--TTGTT--GAGAGAG-CAT-AT--CGAAC--AACGGATG--A-CTGCG--AATGTGTCAACGT--GC-CCC-TTTCCTTGG-CCCC-AT----GTTGGCGGCCAATTGACCGT-AGC-TCGGTGCGATCGGCACCAAGGAACAACGA---ACTCAGAAGCAGTGGG-TCCTCGA--TGTGCAC-GAGGAGTCCA-TTGCA-TAAGA---GATGCTTG--GAATCGAATGACTCTCGGCAATGGAT-------ATCTCGGCTCTTGCATCGATGAAGAACGTAGTGAAATGCGATACTTGGTGTGAATTGCAGAATCTCGTGAACCATTGAGTCTTTGAACGCAAGTTGTGCCCAAGGCTTTGTGGCCGAGGGCACGTCTGCTTGGGCGTCATGGCATC-ATCGCCTTTGCT-CCTAGC--TTT--GCTG---G-TGCCAAGCGCGGAAATTGGCCTCGTGTG--CCCTC------GGACACAGTCGGTCAAAGAGCGGG-CAG--TCGGCAGTCGTC-GAGCGCGATGGGTGCTGGT-AACCC-TGTTCGCGAATGG-AACATCGCGCCC-TCGACGTG-TTGGGA-CGAGTCCTCGAGGAGAGA-CCCTG-CGGGAC-TGCGG--CATCGCTACGCGCGTA-----AA-GTGCC-GAGTC---TGTC-GAT-TTGTGGCCCCAAGTCAGGCGAGGC-CCACCCGCC-GAGTTTA----------------------------------------------
>Adelmeria_alpina
-------------------------TTTCCGTAGGTGAACCTGCGGAA--GGATCA--TTGTT--GAGAGAG-CAT-AT--CGAAC--AACGGATG--GGCTGCG--AATGTGTCAACGT--GC-CCC-TTTCCTTGG-CCCC-AT----GTTGGCGGCCAATTGATCGT-AGC-TCGGTGCGATCGGCACCAAGGAACAACGA---ACTCAGAAGCAGTGGG-CCCTCGA--TGTGCAC-GGGGAGTCCA-TTGCA-TAAGA---GATGCTTG--GAATCGAATGACTCTCGGCAATGGAT-------ATCTCGGCTCTTGCATCGATGAAGAACGTAGTGAAATGCGATACTTGGTGTGAATTGCAGAATCTCGTGAACCATTGAGTCTTTGAACGCAAGTTGTGCCCAAGGCTTTGTGGCCGAGGGCACGTCTGCTTGGGCGTCATGGCATC-ATCGCCTTTGCT-CCTAGC--TTT--GCTG---G-TGCCAAGCGCGGAAATTGGCCTCGTGTG--CCCTC------GGACACAGTCGGTCAAAGAGCGGG-CAG--TCGGCAGTCGTC-GGGCGCGATGGGTGCTGGT-AACCC-TGTTCGCGAATGG-AACATCGCGCCC-TCGGCGTG-TTGGGA-CGAGTCCTCGAGGAGAGA-CCCTG-CGGGAC-TGCGG--CATCGCTACGCGCG-A-----AA-GTGCC-GAGTC---TGTC-GAT-TTGTGGCCCCAAGTCAGGCGAGGC-CCACCCGCC-GAGTTTAA---------------------------------------------
>Adelmeria_pinetorum_2
-------------------------TTTCCGTAGGTGAACCTGCGGAA--GGATCA--TTGCT--GAGAGAG-CAT-AT--CGAAC--AACGGATG--G-CTGCG--AATGTGTCAACGT--GC-CCC-TTTCCTTGG-CCCC-AT----GTTGGCGGCCAATTGACCGT-AGC-TCGGTGCGATCGGCACCAAGGAACAACGA---ACTCAGAAGCAGTGGG-CCCTCGA--TGTGCAC-GGGGAGTCCA-TTGCA-TAAGA---GATGCTTG--GAATCGAATGACTCTCGGCAATGGAT-------ATCTCGGCTCTTGCATCGATGAAGAACGTAGTGAAATGCGATACTTGGTGTGAATTGCAGAATCTCGTGAACCATTGAGTCTTTGAACGCAAGTTGTGCCCAAGGCTTTGTGGCCGAGGGCACGTCTGCTTGGGCGTCATGGCATC-ATCGCCTTTGCT-CCTAGC--TTT--GCTG---G-TGCCAAGCGCGGAAATTGGCCTCGTGTG--TCCTC------GGACACAGTCGGTCAAAGAGCGGG-CAG--TCGGCAGTCGTC-GGGCGCGATGGGTGCTGGT-AACCC-TGTTCGCGAATGG-AACATCGCGCCC-TCGACGTG-TTGGGA-CGAGTCCTCGAGGAGAGA-CCCTG-CGGGAC-TGCGG--CATCGCTACGCGCG-A-----AA-GTGTC-GAGTC---TGTC-GAT-TTGTGGCCCCAAGTCAGGCGAGGC-CCACCCGCC-GAGTTTA----------------------------------------------
>Adelmeria_leonardi
-------------------------TTTCCGTAGGTGAACCTGCGGAA--GGATCA--TTGTT--GAGAGAG-CAT-AT--CGAAC--AACGGATG--G-CTGCG--AATGTGTCAACGT--GC-CCC-TTTCCTTGG-CCCC-AT----GTTGGCGGCCAATTGACCGT-AGC-TCGGTGCGATCGGCACCAAGGAACAACGA---ACTCAGAAGCAGTGGG-CCCTCGA--TGTGCAC-GGGGAGTCCA-TTGCA-TAAGA---GATGCTTG--GAATCGAATGACTCTCGGCAATGGAT-------ATCTCGGCTCTTGCATCGATGAAGAACGTAGTGAAATGCGATACTTGGTGTGAATTGCAGAATCTCGTGAACCATTGAGTCTTTGAACGCAAGTTGTGCCCAAGGCTTTGTGGCCGAGGGCACGTCTGCTTGGGCGTCATGGCATC-ATCGCCTTTGCT-CCTAGC--TTT--GCTG---G-TGCCAAGCGCGGAAATTGGCCTCGTGTG--CCCTC------GGACACAGTCGGTCAAAGAGCGGG-CAG--TCGGCAGTCGTC-GGGCGCGATGGGTGCTGGT-AACCC-TGTTCGCGAATGG-AACATCGCGCCC-TCGACGTG-TTGGGA-CGAGTCCTCGAGGAGAGA-CCCTG-CGGGAC-TGCGG--CATCGCTACGCGCG-A-----AA-GTGCC-GAGTC---TGTC-GAT-TTGTGGCCCCAAGTCAGGCGAGGC-CCACCCGCC-GAGTTTA----------------------------------------------
>Adelmeria_gigantifolia
-------------------------TTTCCGTAGGTGAACCTGCGGAA--GGATCA--TTGTT--GAGAGAG-CAT-AT--CGAAC--AACGGATG--G-CTGCG--AATGTGTCAACGT--GC-CCC-TTTCCTTGG-CCCC-AT----GTTGGCGGCCAATTGACCGT-AGC-TCGGTGCGATCGGCACCAAGGAACAACAA---ACTCAGAAGCAGTGGG-CCCTCGA--TGTGCAC-GGGGAGTCCA-TTGCA-TAAGA---GATGCTTG--GAATCGAATGACTCTCGGCAATGGAT-------ATCTCGGCTCTTGCATCGATGAAGAACGTAGTGAAATGCGATACTTGGTGTGAATTGCAGAATCTCGTGAACCATTGAGTCTTTGAACGCAAGTTGTGCCCAAGGCTTTGTGGCCGAGGGCACGTCTGCTTGGGCGTCATGGCATC-ATCGCCTTTGCT-CCTAGC--TTT--GCTG---G-TGCCAAGCGCGGAAATTGGCCTCGTGTG--CCCTC------GGACACAGTCGGTCAAAGAGCGGG-CAG--TCGGCAGTCGTC-GGGCGCGATGGGTGCTGGT-AACCC-TGTTCGCGAATGG-AACATCGCGCCC-TCGATGTG-TTGGGA-CGAGTCCTCGAGGAGAGA-CCCTG-CGGGAC-TGCGG--CATCGCTACGCGCG-A-----AA-GTGCC-GAGTC---TGTC-GAT-TTGTGGCCCCAAGTCAGGCGAGGC-CCACCCGCC-GAGTTTAA---------------------------------------------
>Adelmeria_dicranochila
-------------------------TTTCCGTAGGTGAACCTGCGGAA--GGATCA--TTGTT--GAGAGAG-CAT-ATCAGAAAC--AACGGATG--G-CTGCG--AATGTGTCAACGT--GC-CCC-TTTCCTTGG-CCCC-AT----GTTGGCGGCCAATTGACCGT-AGC-TCGGTGCGATCGGCACCAAGGAACAACGA---ACTCAGAAGCAGTGGG-TCCTCGA--TGTGCAC-GAGGAGTCCA-CTGCA-TAAGA---GATGCTTG--GAATCGAATGACTCTCGGCAATGGAT-------ATCTCGGCTCTTGCATCGATGAAGAACGTAGTGAAATGCGATACTTGGTGTGAATTGCAGAATCTCGTGAACCATTGAGTCTTTGAACGCAAGTTGTGCCCAAGGCTTTGTGGCCGAGGGCACGTCTGCTTGGGCGTCATGGCATC-ATCGCCTTTGCT-CCTAGC--TTT--GCTG---G-TGCCAAGTGCGGAAATTGGCCTCGTGTG--CCCTC------GGACACAGTCGGTCAAAGAGCGGG-CAG--TCGGCAGTCGTC-GAGCGCGATGGGTGCTGGT-AACCC-TGTTCGCGAATGG-AACATCGCGCCC-TCGACGTG-TTGGGA-CGAGTCCTCGAGGAGAGA-CCCTG-CGGGAC-TGCGG--CATCGCTACGCGCG-A-----AA-GTGCC-GAGTC---TGTC-GAT-TTGTGGCCCCAAGTCAGGCGAGGC-CCACCCGCC-GAGTTTA----------------------------------------------
>Adelmeria_oblonga
-------------------------TTTCCGTAGGTGAACCTGCGGAA--GGATCA--TTGTT--GAGAGAG-CAT-ATCCGAAAC--AACGGATG--G-CTGCG--AATGTGTCAACGT--GC-CCC-TTTCCTTGG-CCCC-AT----GTTGGCGGCCAATTGACCGT-AGC-TCGGTGCGATCGGCACCAAGGAACAACAA---ACTCAGAAGCAGTGGG-CCCTCGA--TGTGCAC-GGGGAGTCCA-TTGCA-TAAGA---GATGCTTG--GAATCGAATGACTCTCGGCAATGGAT-------ATCTCGGCTCTTGCATCGATGAAGAACGTAGTGAAATGCGATACTTGGTGTGAATTGCAGAATCTCGTGAACCATTGAGTCTTTGAACGCAAGTTGTGCCCAAGGCTTTGTGGCCGAGGGCACGTCTGCTTGGGCGTCATGGCATC-ATCGCCTTTGCT-CCTAGC--TTT--GCTG---G-TGCCAAGCGCGGAAATTGGCCTCGTGTG--CCCTC------GGACACAGTCGGTCAAAGAGCGGG-CAG--TCGGCAGTCGTC-GGGCGCGATGGGTGCTGGT-AACCT-TGTTCGCGAATGG-AACATCGCGCCC-TCGATGTG-TTGGGA-CGAGTCCTCGAGGAGAGA-CCCTG-CGGGAC-TGCGG--CATCGCTACGCGCG-A-----AA-GTGCC-GAGTC---TGTC-GAT-TTGTGGCCCCAAGTCAGGCGAGGC-CCACCCGCC-GAGTTTA----------------------------------------------
>Adelmeria_undulata
-------------------------TTTCCGTAGGTGAACCTGCGGAA--GGATCA--TTGTT--GAGAGAG-CAT-ATC-GATAC--AACGGATG--G-CTGCG--AATGTGTCAACGT--GC-CCC-TTTCCTTGG-CCCC-AT----GTTGGCGGCCAATTGACCGT-AGC-TCGGTGCGATCGGCACCAAGGAACAACGA---ACTCAGAAGCAGTGGG-CCCTCGA--TGTGCAC-GAGGAGTCCA-TTGCA-TAAGA---GATGCTTG--GAATCGAATGACTCTCGGCAATGGAT-------ATCTCGGCTCTTGCATCGATGAAGAACGTAGTGAAATGCGATACTTGGTGTGAATTGCAGAATCTCGTGAACCATTGAGTCTTTGAACGCAAGTTGTGCCCAAGGCTTTGTGGCCGAGGGCACGTCTGCTTGGGCGTCATGGCATC-ATCGCCTTTGCT-CCTAGC--TTT--GCTG---G-TGCCAAGCGCGGAAATTGGCCTCGTGTG--CCCTC------GGACACAGTCGGTCAAAGAGCGGG-CAG--TCGGCAGTCGTC-GAGCGCGATGGGTGCTGGT-AACCC-TGTTCGCGAATGG-AACATCGCGCCC-TCGACGTG-TTGGGA-CGAGTCCTCGAGGAGAGA-CCCTG-CGGGAC-TGCGG--CATCGCTACGCGCG-A-----AA-GTGCC-GAGTC---TGTC-GAT-TTGTGGCCCCAAGTCAGGCGAGGC-CCACCCGCC-GAGTTTAA---------------------------------------------
>Alpinia_pinetorum
----------------------------------GTGAACCTGCGGAA--GGATCA--TTCTT--GAGAGAG-AAT-AT--CGAAC--AACGGATG--G-CTGCG--AATGTGTCAACGT--GC-CCC-TTTCCTTGG-CCCC-AT----GTTGGCGGCCAATTGACCGT-AGC-TCGGTGCGATCGGCACCAAGGAACAACGA---ACTCAGAAGCAGTGGG-CCCTCGA--TGTGCAC-GGGGAGTCCA-TTGCA-TAAGA---GATGCTTG--GAATCGAATGACTCTCGGCAATGGAT-------ATCTCGGCTCTTGCATCGATGAAGAACGTAGTGAAATGCGATACTTGGTGTGAATTGCAGAATCTCGTGAACCATTGAGTCTTTGAACGCAAGTTGTGCCCAAGGCTTTGTGGCCGAGGGCACGTCTGCTTGGGCGTCATGGCATC-ATCGCCTTTGCT-CCTAGC--TTT--GCTG---G-TGCCAAGCGCGGAAATTGGCCTCGTGTG--TCCTC------GGACACAGTCGGTCAAAGAGCGGG-CAG--TCGGCAGTCGTC-GGGCGCGATGGGTGCTGGT-AACCC-TGTTCGCGAATGG-AACATCGCGCCC-TCGACGTG-TTGGGA-CGAGTCCTCGAGGAGAGA-CCCTG-CGGGAC-TGCGG--CATCGCTACGCGCG-A-----AA-GTGTC-GAGTC---TGTC-GAT-TTGTGGCCCCAAGTCAGGCGAGGC-CCACCCGCC-G----------------------------------------------------
>Alpinia_purpurata_1
----------------------------------------------------------TTGCT--GAGAGAG-CAT-----CGAAC--AACGGATG--G-TCGTG--AATGTGTCAACAT--GC-CCG-TTTCCTTGG-CCCC-AT----GTCGGCGGCCAACTGACCGT-AGC-TCGGTGCGATCGGCACCAAGGAACAACGA---ACTCAGAAGCAGCGGG-CCCTCGG--CGTGCAC-GGGGAGTCCA-CTGCA-TAAGA---GATGCTCG--GAATCGAATGA---------------------------------------------------------------------------------------------------------------------------------------------------------------------ATC-ATCGCCTTTGCT-CCTTGCTCTTT--GCTG---G-TGCCAAGCGCGGAAATTGGCCTCGTGTG--CCCTC------GGACACAGTCGGTCAAAGAGCGGG-CAG--TCGGCCGTCGTC-GGGCGCGATGGGTGCTGGT-AACCC-CGTGCGCGAATAG-AACGTCGCGCCC-TCGACGTG-TCGGGA-CGAGTCCTCGAGGAGAGA-CCCTG-CGGGAC-TGCGG--CATCGCTACGCGCG-A-----AA-GTGTC-GGGTC---CGTC-GGT-TTGTGCCCA-------------------------------------------------------------------------------
>Alpinia_purpurata_2
------------------------------------------------------CA--TTGCT--GAGAGAG-CAT-----CGAAC--AACGGATG--G-TCGTG--AATGTGTCAACAT--GC-CCG-TTTCCTTGG-CCCC-AT----GTCGGCGGCCAACTGACCGT-AGC-TCGGTGCGATCGGCACCAAGGAACAACGA---ACTCAGAAGCAGCGGG-CCCTCGG--CGTGCAC-GGGGAGTCCA-CTGCA-TAAGA---GATGCTCG--GAATCGAATGACTCTCGGCAATGGAT-------ATCTCGGCTCTTGCATCGATGAAGAACGTAGTGAAATGCGATACTTGGTGTGAATTGCAGAATCTCGTGAACCATTGAGTCTTTGAACGCAAGTTGTGCCCAAGGCTTTGTGGCCGAGGGCACGTCTGCTTGGGCGTCATGGCATC-ATCGCCTTTGCT-CCTTGCTCTTT--GCTG---G-TGCCAAGCGCGGAAATTGGCCTCGTGTG--CCCTC------GGACACAGTCGGTCAAAGAGCGGG-CAG--TCGGCCGTCGTC-GGGCGCGATGGGTGCTGGT-AACCC-CGTGCGCGAATAG-AACGTCGCGCCC-TCGACGTG-TCGGGA-CGAGTCCTCGAGGAGAGA-CCCTG-CGGGAC-TGCGG--CATCGCTACGCGCG-A-----AA-GTGTC-GGGTC---CGTC-GGT-TTGTGGCCCCAAGTC-------------------------------------------------------------------------
>Alpinia_arctiflora
-----------------------------CGTAGGTGAACCTGCGGAA--GGATCA--TTCTT--GAGAGAG-CAT-----AGAAC--AACGGATG--G-TTGCG--AATGTGTCAACGT--GC-CCC-TTTCGTTGG-CCCCGAT----GCGGGCGGCCAACTGGTCGT-AGC-TCGGTGCGATCGGCACCAAGGAACAACGA---ACTCAGAAGCAGTGGG-CCCTCGG--TGTGCAC-GGGGAGTCCA-CTGCA-GAAGA---GATGCTTG--GAATCGAATGACTCTCGGCAATGGAT-------ATCTCGGCTCTTGCATCGATGAAGAACGTAGTGAAATGCGATACTTGGTGTGAATTGCAGAATCTCGTGAACCATTGAGTCTTTGAACGCAAGTTGTGCCCAAGGCTTTGTGGCCGAGGGCACGTCTGCTTGGGCGTCATGGCATC-ATCGCCTTTGCT-CCTTGC--TCT--GCTG---G-TGCCAAGCGCGGAAATTGGCCTCGTGTG--CCCTC------GGACACAGTCGGTCAAAGAGTGGG-CAG--TCGTCAGTCGTC-GGGCGCGATGGGTGCTGGT-AACCC-TGTGCGCGAATAG-AACGTCGCGCCC-TCGACGCG-TCGGGA-CGAGTCCTCGAGGAGAGA-CCCTG-CGGGAC-TGCGG--CATCGCTACGTGTG-A-----AA-GTGCC-CAGTC---CGTC-GGT-TTGTGGCCCCAAGTCAGGCGAGGC-CCA------------------------------------------------------------
>Alpinia_caerulea
----------------------------------------CTGCGGAA--GGATCA--TTGTT--GAGAGAG-CAT-----CGACC--AACGGATG--G-TTGTG--AATGTGTCAACGT--GC-CCC-TTTCCTTGG-CCCCCAT----GTCGGCGGCCAACTGGACAT-AGC-TCGGTGCGATCGGCACCAAGGAACAACGA---ACTCAGAAGCAGTGGG-CCCTCGG--CGTGCACGGGGGAGTCCA-CTGCA-TAAGA---GATACTTG--GAATCGAATGACTCTCGGCAATGGAT-------ATCTCGGCTCTTGCATCGATGAAGAACGTAGTGAAATGCGATACTTGGTGTGAATTGCAGAATCTCGTGAACCATTGAGTCTTTGAACGCAAGTTGTGCCCAAGGCTTTGTGGCCGAGGGCACGTCTGCTTGGGCGTCATGGCATC-ATCGCCTTTGCT-CCTTGC--TCT--GCTG---G-TGCCAAGCGCGGAAATTGGCCTCGTGTG--CCCTC------GGACACAGTCGGTCAAAGAGCGGG-CAG--TCGTCAGTCGTC-GGGCGCGATGGGTGCTGGT-AACCC-CGTGCGCGAATAG-AACGTCGCGCCC-TCGACGTG-CTGGGA-CGAGTCCTCGAGGAGAGA-CCCTG-CGGGAC-CGCGG--CATCGCTACGCGCG-A-----AA-GTGCC-GGGTC---CGTC-GGT-TTGTGGCCCCAAGTCAGGCGAGGC-CCACC----------------------------------------------------------
>Alpinia_modesta
----------------------------------------------------------TTGTT--GAGAGAG-CAT-----CGACC--AACGGATG--G-TTGTG--AATGTGTCAACGT--GC-CCC-TTTCCTTGG-CCCCCAT----GTCGGCGGCCAACCGGACAT-AGC-TCGGTGCGATCGGCACCAAGGAACAACGA---ACTCAGAAGCAGTGGG-CCCTCGG--CGTGCACGGGGGAGTCCA-CTGCA-TAAGA---GATGCTTG--GAATCGAATGA---------------------------------------------------------------------------------------------------------------------------------------------------------------------ATC-ATCGCCTTTGCT-CCTTGC--TCT--GCTG---G-TGCCAAGCGCGGAAATTGGCCTCGTGTG--CCCTC------GGACACAGTCGGTCAAAGAGCGGG-CAG--TCGTCAGTCGTC-GGGCGCGATGGGTGCTGGT-AACCC-CGTGCGCGAATAG-AACATCGCGCCC-TCGACGTG-CTGGGA-CGAGTCCTCGAGGAGAGA-CCCTG-CGGGAC-CGCGG--CATCGCTACGCGCG-A-----AA-GTTCC-GGGTC---CGTC-GGT-TTGT------------------------------------------------------------------------------------
>Alpinia_arundelliana
----------------------------------------------------------TTGTT--GAGAGAG-CAT-----CGACC--AACGGATG--G-TTGTG--AACGTGTCAACGT--GC-CCC-TTTCCTTGG-CCCCCAT----GTCGGCGGCCAACTGGACAT-AGC-TCGGTGCGATCGGCACCAAGGAACAACGA---ACTCAGAAGCAGTGGG-CCCTCGG--CGTGCACGGGGGAGTCCA-CTGCA-TAAGA---GATGCTTG--GAATCGAATGA---------------------------------------------------------------------------------------------------------------------------------------------------------------------ATC-ATCGCCTTTGCT-CCTTGC--TCT--GCTG---G-TGCCAAGCGCGGAAATTGGCCTCGTGTG--CCCTC------GGACACAGTCGGTCAAAGAGCGGG-CAG--TCGTCAGTCGTC-GGGCGCGATGGGTGCTGGT-AACCC-CGTGCGCGAATAG-AACGTCGCGCCC-TCGACGTG-CTGGGA-CGAGTCCTCGAGGAGAGA-CCCTG-CGGGAC-CGCGG--CATCGCTACGCGCG-A-----AA-GTGCC-GGGTC---CGTC-GGT-TTGTGGCCCCAA----------------------------------------------------------------------------
>Vanoverberghia_rubrobracteata_2
-------------------------TTTCCGTAGGTGAACCTGCGGAA--GGATCA--TTGTT--GAGAGAGGCAT-ACTGCAACT--AACGGATG-AG-TTGTG--AATGTGTCAACGT--GC-CTC-CTTCTTTGG-CCCC-AT----GTCGGCGGCCAACTGACCGT-AGC-TCGGTGCGATCGGCACCAAGGAACAACGA---ACTCAGAAGCAGTGGG-CCCTCGG--CGTGCAC-GGGGAGTCCA-TTGCA-TAAGA---GATGCTCG--AAATCGAAAGACTCTCGGCAATGGAT-------ATCTCGGCTCTTGCATCGATGAAGAACGTAGTGAAATGCGATACTTGGTGTGAATTGCAGAATCTCGTGAACCATTGAGTCTTTGAACGCAAGTTGTGCCCAAGGCTTTGTGGCCGAGGGCACGTCTGCTTGGGCGTCATGGCATC-ATCGCGTTTGCT-CCTTGCTTTTT--GCCG---G-GGGCAAGTGCGGAAATTGACCTCGTGTG--CCCTC------GGACACAGTCGGTCAAAGAGTGGG-CAG--TCGGCAGTCGTC-GAGCGCGATGGGTGCTGGT-AACCC-TGTTCGCGAATAG-AACGTCGCGCCC-TCGACGCG-TCGGGA-CGAGTCCTCGAGGAGAGA-CCCTG-CGGGAC-TGCGG--CATCGCTACGTGTG-A-----AA-GTGCCAGAGTC---TATC-GAT-TTGTGGCCCCAAGTCAGGCGAGAC-CCACCCGCC-GAGTTTA----------------------------------------------
>Vanoverberghia_rubrobracteata_1
-------------------------TTTCCGTAGGTGAACCTGCGGAA--GGATCA--TTGTT--GAGAGAG-GCA-TACTCGAAC--AACGGATGGAG-TTGTG--AATGTGTCAACGT--GC-CTC-CTTCTTTGG-CCCC-AT----GTCGGCGGCCAACTGACCGT-AGC-TCGGTGCGATCGGCACCAAGGAACAACGA---ACTCAGAAGCAGTGGG-CCCTCGG--CGTGCAC-GGGGAGTCCA-TTGCA-TAAGA---GATGCTCG--AAATCGAAAGACTCTCGGCAATGGAT-------ATCTCGGCTCTTGCATCGATGAAGAACGTAGTGAAATGCGATACTTGGTGTGAATTGCAGAATCTCGTGAACCATTGAGTCTTTGAACGCAAGTTGTGCCCAAGGCTTTGTGGCCGAGGGCACGTCTGCTTGGGCGTCATGGCATC-ATCGCGTTTGCT-CCTTGCTTTTT--GCCG---G-TGGCAAGTGCGGAAATTGACCTCGTGTG--CCCTC------GGACACAGTCGGTCAAAGAGTGGG-CAG--TCGGCAGTCGTC-GAGCGCGATGGGTGCTGGT-AACCC-TGTTCGCGAATAG-AACGTCGCGCCC-TCGACGCG-TCGGGA-CGAGTCCTCGAGGAGAGA-CCCTG-CGGGAC-TGCGG--CATCGCTACGTGTG-AGTTGGAA-GTGCC-GAGTC---TATC-GCT-TTGTGGCCCCAAGTCAGGCGAGAC-CCACCCGCC-GAGTTTAA---------------------------------------------
>Vanoverberghia_moricei
-------------------------TTTCCGTAGGTGAACCTGCGGAA--GGATCA--TTGTC--GAGAGAG-----CAT-CGAAC--AACGGATG--G-TTGCG--AATGTGTCAACGT--GC-CTC-TTTCTTTGG-CCCC-AT----GTCGGCGGCCAACTGACCGT-AGC-TCGGTGCGATCGGCACCAAGGAACAACGA---ACTCAGAAGCAGTGGG-CCCTCGG--CGTGCAC-GGGGAGTCCA-TTGCA-TAAGA---GATGCTCG--GAATCGAATGACTCTCGGCAATGGAT-------ATCTCGGCTCTTGCATCGATGAAGAACGTAGTGAAATGCGATACTTGGTGTGAATTGCAGAATCTCGTGAACCATTGAGTCTTTGAACGCAAGTTGTGCCCAAGGCTTTGTGGCCGAGGGCACGTCTGCTTGGGCGTCATGGCATC-ATCGCCTTTGCT-CCTTGCTTTTT--GCCG---G-TGCCAAGCGCGGAAATTGACCTCGTGTG--CCCTC------GGACACAGTCGGTCAAAGAGTGGG-CCG--TCGGCAGTCGTC-GAGCGCGATGGGTGCTGGT-AACCC-TGTTCGCGAATAG-AACGTCGCGCCC-TCGACGTG-TCGGGA-AGAGTCCTCGAGGAGAGA-CCCTG-CGGGAC-TACGG--CATCGCTACGCGTG-A-----AA-GTGCC-GGGTC---TATC-G-------------------------------------------------------------------------------------------
>Vanoverberghia_sasakiana
-------------------------TTTCCGTAGGTGAACCTGCGGAA--GGATCA--TTGTT--GAGAGAG-----CAT-CGAAC--AACGGATG--G-TTGTG--AATGTGTCAACGT--GC-CTC-CTTCTTTGG-CCCC-AT----GTCGGCGGCCAATTGACCGT-AGC-TCGGTGCGATCGGCACCAAGGAACAACGA---ACTCAGAAGCAGTGGG-CCCTCGG--CGTGCAC-GGGGAGTCCA-TTGCA-TAAGA---GATGCTCG--AAATCGAATGACTCTCGGCAATGGAT-------ATCTCGGCTCTTGCATCGATGAAGAACGTAGTGAAATGCGATACTTGGTGTGAATTGCAGAATCTCGTGAACCATTGAGTCTTTGAACGCAAGTTGTGCCCAAGGCTTTGTGGCCGAGGGCACGTCTGCTTGGGCGTCATGGCATC-ATCGCGTTTGCT-CCTTGCTTTTT--GCCG---G-TGGCAAGTGCGGAAATTGACCTCGTGTG--CCCTC------GGACACAGTCGGTCAAAGAGTGGG-CAG--TCGGCAGTCGTC-GAGCGCGATGGGTGCTGGT-AACCC-TGTTCGCGAATAG-AACGTCGCGCCC-TCGACGCG-TCGGGA-CGAGTCCTCGAGGAGAGA-CCCTG-CGGGAC-TGCGG--CATCGCTACGCGTG-A-----AA-GTGCC-GAGTC---TATC-GAT-TTGTGGCCCCAAGTCAGGCGATAA-CACAACCTC-GAG--------------------------------------------------
>Vanoverberghia_sepulchrei_1
-------------------------TTTCCGTAGGTGAACCTGCGGAA--GGATCA--TTGTT--GAGAGAG-----CAT-CGAAC--AACGGATG--G-TTGTG--AATGTGTCAACGT--GC-CTC-CTTCTTTGG-CCCC-AT----GTCGGCGGCCAAGTGACCGT-AGC-TCGGTGCGATCGGCACCAAGGAACAACGA---ACTCAGAAGCAGTGGG-CCCTCGG--CGTGCAC-GGGGAGTCCA-CTGCA-TAAGA---GATGCTCG--AAATCGAATGACTCTCGGCAATGGAT-------ATCTCGGCTCTTGCATCGATGAAGAACGTAGTGAAATGCGATACTTGGTGTGAATTGCAGAATCTCGTGAACCATTGAGTCTTTGAACGCAAGTTGTGCCCAAGGCTTTGTGGCCGAGGGCACGTCTGCTTGGGCGTCATGGCATC-ATCGCGTTTGCT-CCTTGCTTTTT--GCCG---G-TGGCAAGTGCGGAAATTGACCTCGTGTG--CCCTC------GGACACAGTCGGTCAAAGAGTGGG-CAG--TCGGCAGTCGTC-GAGCGCGATGGGTGCTGGT-AACCC-TGTTCGCGAATAG-AACGTCGCGCCC-TCGACGCG-TCGGGA-CGAGTCCTCGAGGAGAGA-CCCTG-CGGGAC-TGCGG--CATCGCTACGCGTG-A-----AA-GTGCC-GAGTC---TATC-GA------------------------------------------------------------------------------------------
>Vanoverberghia_sepulchrei_2
-------------------------TTTCCGTAGGTGAACCTGCGGAA--GGATCA--TTGTT--GAGAGAG-----CAT-CGAAC--AACGGATG--G-TTGTG--AATGTGTCAACGT--GC-CTC-CTTCTTTGG-CCCC-AT----GTCGGCGGCCAAGTGACCGT-AGC-TCGGTGCGATCGGCACCAAGGAACAACGA---ACTCAGAAGCAGTGGG-CCCTCGG--CGTGCAC-GGGGAGTCCA-CTGCA-TAAGA---GATGCTCG--AAATCGAATGACTCTCGGCAATGGAT-------ATCTCGGCTCTTGCATCGATGAAGAACGTAGTGAAATGCGATACTTGGTGTGAATTGCAGAATCTCGTGAACCATTGAGTCTTTGAACGCAAGTTGTGCCCAAGGCTTTGTGGCCGAGGGCACGTCTGCTTGGGCGTCATGGCATC-ATCGCGTTTGCT-CCTTGCTTTTT--GCCG---G-TGGCAAGTGCGGAAATTGACCTCGTGTG--CCCTC------GGACACAGTCGGTCAAAGAGTGGG-CAG--TCGGCAGTCGTC-GAGCGCGATGGGTGCTGGT-AACCC-TGTTCGCGAATAG-AACGTCGCGCCC-TCGACGCG-TCGGGA-CGAGTCCTCGAGGAGAGA-CCCTG-CGGGAC-TGCGG--CATCGCTACGCGTG-A-----AA-GTGCC-GAGTC---TATC-GAT-TTGTGGCCCCAAGTCAGGCGAGAC-CCACCCGCC-GAGTTTAA---------------------------------------------
>Vanoverberghia_diversifolia
-------------------------TTTCCGTAGGTGAACCTGCGGAAAGGAATCA--TTGTT--GAGAGAG-CAT-----CGAAC--AACGGATG--G-TTGTG--AATGTGTCAACGT--GC-CTC-TTTCTTTGG-CCCC-AT----GTCGGCGGCCAATTGACCGT-AGC-TCGGTGCGATCGGCACCAAGGAACAACGA---ACTCAGAAGCAGTGGG-CCCTCGG--CGTGCAC-GGGGAGTCCA-TTGCATTAAGA---GATGCTCG--GAATCGAATGACTCTCGGCAATGGAT-------ATCTCGGCTCTTGCATCGATGAAGAACGTAGTGAAATGCGATACTTGGTGTGAATTGCAGAATCTCGTGAACCATTGAGTCTTTGAACGCAAGTTGTGCCCAAGGCTTTGTGGCCGAGGGCACGTCTGCTTGGGCGTCATGGCATC-ATCGCCTTTGCT-CCTTGCTTTTT--GCCG---G-TGGCAAGTGCGGAAATTGACCTCGTGTG--CCCTC------GGACACAGTCGGTCAAAGAGTGGG-CAG--TCGGCAGTCGTC-GAGCGCGATGGGTGCTGGT-AACCC-TGTTCGCGAATAG-AACGTCGCGCCC-TCGACGCG-TCGGGA-CGAGTCCTCGAGGAGAGA-CCCTG-CGGGAC-TGCGG--CACCGCTACGCGTG-A-----AA-GTGCCCGAGTC---TATCAGAT-TTGTGGCCCCAAGTCAGGCGAGACCCCACCCGCC-GCGTTTAA---------------------------------------------
>Leptosolena_haenkei
------------------------------GTAGGTGAACCTGCGGAA--GGATCA--TTGTT--GAGAGAG-CAT-----CGAAC--AACGGATG--G-TTGCGCGAACGTGTCAACGT--GC-CCC-TTTCCTTGG-CCCC-AT----GTCGGCGGCCAACTGACCGT-AGC-TCGGTGCGATCGGCACCAAGGAACCACGA---ACTCAGTAGCAGTGGG-CCCTCGG--TGTGCGC-GGGGAGCCCA-CTGCA-TAAGA---GATGCTCG--GAATCGAATGACTCTCGGCAATGGAT-------ATCTCGGCTCTTGCATCGATGAAGAACGTAGTGAAATGCGATACTTGGTGTGAATTGCAGAATCTCGTGAACCATTGAGTCTTTGAACGCAAGTTGTGCCCAAGGCTTTGTGGCCGAGGGCACGTCTGCTTGGGCGTCATGGCATC-ATCGCCTTTGCT-CCTCGC--TTT--GCGG---GTTGCCAAGTGCGGAAATTGGCCTCGTGTG--CCCCC------GGACACAGTCGGTCAAAGAGCGGG-CAG--TCGGCAGTCGTC-GGGCGCGATGGGTGCTGGC-AACCC-TGTTCGCGAATAG-AACGTCGCGCCC-TCGACGTG-TTGGGA-CGAGCCCTCGAGGAGAGA-CCCTA-CGGGAC-TGCGG--CATCGCCACGCGCG-A-----AA-GTGCC-GGGTC---CGTC-GGT-TTGTGGCCCCAAGTCAGGCGAGG-----------------------------------------------------------------
>Alpinia_oceanica
----------------------------------------------------------TTGTC--GAGAGAG-CAT-----CGAAC--AACGGACG--A-TCGCG--AATGTGTCAACGC--GC-CCC-TTTCGTTGG-CCCC-AT----GTCGGCGGCCAACCGACCGT-AGC-TCGGTGCGATCGGCACCAAGGAACAACGA---ACTCAGAAGCAGCGGG-CCCTCGG--CGTGCAC-GGGGAGTCCA-CCGCA-CAAGA---GATGCTCG--GAATCGAACGA---------------------------------------------------------------------------------------------------------------------------------------------------------------------ATC-ATCGCCTTTGCT-CCTTGC--TCT--GCTG---G-TGCCAAGCGCGGAAATTGGCCTCGTGTG--CCCTC------GGACACAGTCGGTCAAAGAGTGGG-TAG--TCGGCAGTCGTC-GGGCGCGATGGGTGCTGGT-AACCC-CGTGCGCGAATAG-AACGTCGCCCCCGTCGATGTG-TCGGGA-CGAGTCCTCGAGGAGAGA-CCCTG-CGGGAC-TGCGG--CATCGTTACGCGTG-A-----AA-GTGCC-GGGTC---TGTC-GGT-TTGT------------------------------------------------------------------------------------
>Siphonochilus_decorus
-------------------------TTTCCGTAGGTGAACCTGCGGAA--GGATCA--TTGTC--GAGAGAG-------AACAAGG-AGATGGATG--A-TTGCG--AATGTGTCAATGT--GTTGCT-TTTTGTCAC-CCAC--T----TTCGGTGGGTGATTGATGATTAGC-TCGGTGCGATCAGCGCCAAGGAACAATGA---ACTCAGAGGCAGAGGG-ACCCCTA--TGAGGGT-GGGGATCTTG-ATGCG-TCAGA---GACGTCTTC-AAATAAAATGACTCTCGGCAATGGAT-------ATCTCGGCTCTTGCATCGATGAAGAACGTAGTGAAATGCGATACTTGGTGTGAATTGCAGAATCTCGCGAACCATTGAGTCTTTGAACGCAAGTTGTGCCCGAGGTCTTATGGCCGAGGGCACGTCTGCTTGGGCGTCATGGCATC-GTCGCTTTTGCT-CCTTGC--ATT--TTTG---G-TGCAAAGTGCGGAAATTGGCCCCCTATG--CCCTC------GAGCATAGTCGGCCGAAGAGTGGG-TTG--TCGGCACTCGCC-GGCCACGATGGGTGTTGGT-CGCTG-TGAGCGAGAACAAAAACATCGTACTCGGTG---TG-TTATGA-TGAGTCCTCAAG---ACC-------TGTGAT-CGTGG--TGCG-----GAGTG-A-----AA-GAGCT-ACGCA---GCTC-GAA-TTGCGGCCCCAAGTCAGGCGAGG--CCACCCGCC-GAGTTTAA---------------------------------------------
>Siphonochilus_kirkii
----------------------------------------------------------TTGTC--GAGAGAG-------AACAAGG-AGATGGATG--A-TTGTG--AACGTGTTAACGT--GTTGCT-TTTTGTCAC-CCAC--T----TTCGGTGGGCGAYTGAYGATTAGC-TCGGTGCGATCAGCGCCAAGGAACAATGA---ACTCAGAGGCAGAGGG-ACCCCCA--TGAGTGT-GGGGATCTTG-ATGCG-TCGGA---GACGTCTTC-GAATCAAATGACTCTCGGCAATGGAT-------ATCTCGGCTCTTGCATCGATGAAGAACGTAGTGAAATGCGATACTTGGTGTGAATTGCAGAATCTCGCGAACCATTGAGTCTTTGAACGCAAGTTGTGCCCGAGGTCTTGTGGCCGAGGGCACGTCTGCTTGGGCGTCATGGCATC-GTCGCTTTTGCT-CCTTGC--ATT--TTTG---G-TGCAAAGTGCGGAAATTGGCCCCCTATG--CCCTC------GAGCATAGTCGRCCGAAGAGTGGG-TTG--TCGGCACTCGCC-GGGCACGATGGGTGTTGGT-CGCCG-TGAGCGAGAACAA-AACATCGTACTCGGTG---TG-TTATGA-TGAGTCCTCAAG---ACC-------TATGAT-CGTGG--TGCG-----GAGTG-A-----AA-GAGCC-ACGCA---GCTC-GAA-TTGCGGCCCCAAGTC-------------------------------------------------------------------------
