# Supplementary material for: ﻿Reinstatement of Hellwigia Warb. (Zingiberaceae) and its molecular and morphological delimitation
Source: PhytoKeys. 2025 Aug 22;261:233–73. doi: 10.3897/phytokeys.261.151948 (PMC12397768; doi:10.3897/phytokeys.261.151948)
Supplement: Supplementary material 4 — Data table of voucher specimens and their corresponding GenBank accession numbers used in this study [file phytokeys-261-233_article-151948__-s004.xlsx]

## Sheet: Sheet1
No	Taxa	Collection number	Herbarium	Country	Locality	GeneBank ID	Sources
1	Adelmeria alpina Elmer	R.V.A. Docot 0051a	USTH	Philippines		LT717096	Docot et al. 2019a
2	Adelmeria dicranochila Docot & Banag	R.V.A. Docot 48	USTH	Philippines		LT717101	Docot et al. 2019a
3	Adelmeria gigantifolia (Elmer) Elmer	R.V.A. Docot 37	USTH	Philippines		LT717097	Docot et al. 2019a
4	Adelmeria isarogensis Docot & Banag	R.V.A. Docot 65	USTH	Philippines		LT717102	Docot et al. 2019a
5	Adelmeria leonardoi Docot & Banag	R.V.A. Docot 75	USTH	Philippines		LT717103	Docot et al. 2019a
6	Adelmeria oblonga Merr.	R.V.A. Docot 56	USTH	Philippines		LT717098	Docot et al. 2019a
7	Adelmeria paradoxa (Ridl.) Merr.	R.V.A. Docot 84	USTH	Philippines		LT717099	Docot et al. 2019a
8	Adelmeria pinetorum (Ridl.) Ridl. (1)	CS 02-300	HLA	Philippines	[ex. cult. Lyon Arboretum acc. no. L-87.0607]	AY742373	Kress et al. 2005
9	Adelmeria pinetorum (2)	R.V.A. Docot 30	USTH	Philippines		LT717100	Docot et al. 2019a
10	Adelmeria undulata Docot & Banag	R.V.A. Docot 71	USTH	Philippines		LT717104	Docot et al. 2019a
11	Aframomum angustifolium (Sonn.) K.Schum. (1)	W.J. Kress 92-3403	US	Madagascar		AF478704	Kress et al. 2002
12	Aframomum angustifolium (2)	A.D. Poulsen & al. 1356	C, MHU, K	Uganda		MH396834	Poulsen et al. 2018
13	Aframomum melegueta K.Schum.	Mathisen & al. HM03	E	Africa		MH396832	Poulsen et al. 2018
14	Aframomum sceptrum (Oliv. & D.Hanb.) K.Schum.	W.J. Kress 98-6268	US	Gabon		AF478706	Kress et al. 2002
15	Aframomum uniflorum Lock & A.D.Poulsen	A.D. Poulsen & al. 1326	C, MHU, K	Uganda		MH396833	Poulsen et al. 2018
16	Alpinia abundiflora B.L.Burtt & R.M.Sm. (1)	A. Weerasooriya s.n.	K, PDA	Sri Lanka		AY742334	Rangsiruji et al. 2000
17	Alpinia abundiflora (2)	Vinitha & al. 86187	CALI	India		KJ871888	Vinitha et al. 2014
18	Alpinia aenea B.L.Burtt & R.M.Sm.	Poulsen & al. 2769	AAU, BO, CEB, E	Indonesia	S. Sulawesi	PV158141	this study
19	Alpinia aff. melichroa K.Schum. (1)	M.F. Newman & J. Leong Škorničková 1478	E	Indonesia	Sulawesi	KY438045	de Boer et al. 2018
20	Alpinia aff. melichroa (2)	A.D. Poulsen & Sharp 2834	E	Indonesia	C. Sulawesi	KY438060	de Boer et al. 2018
21	Alpinia aff. sandsii R.M.Sm. (1)	Poulsen & Aswin Lemba 2662	BO, E	Indonesia	C. Sulawesi	PV158136	this study
22	Alpinia aff. sandsii (2)	Poulsen & Aswin Lemba 2663	BO, E	Indonesia	C. Sulawesi	PV158137	this study
23	Alpinia aff. sandsii (3)	Poulsen & al. 2777	AAU, BO, CEB, E, SING	Indonesia	S. Sulawesi	PV158144	this study
24	Alpinia aff. sandsii (4)	Senjaya & al. 32	BO, CEB	Indonesia	C. Sulawesi	PV158177	this study
25	Alpinia aff. sandsii (5)	Senjaya & al. 45	BO, CEB	Indonesia	C. Sulawesi	PV158184	this study
26	Alpinia aff. sandsii (6)	Senjaya & al. 49	BO, CEB	Indonesia	C. Sulawesi	PV158185	this study
27	Alpinia albipurpurea (P.Royen) R.M.Sm.	Poulsen & al. 3018	E, LAE, SING	Papua New Guinea	Chimbu Province	PV158155	this study
28	Alpinia arctiflora (F.Muell.) Benth.	KMN2360	HLA, E	Australia	[ex. cult. Lyon Arboretum acc. no. L-81.0720]	AY742336	Rangsiruji et al. 2000
29	Alpinia argentea (B.L.Burtt & R.M.Sm.) R.M.Sm.	CS 02-303 CS 02-303	HLA	Cultivated	[ex. cult. Lyon Arboretum acc. no. L-95.0364]	AY742337	Kress et al. 2005
30	Alpinia arundelliana (F.M.Bailey) K.Schum.	L-95.0014		Australia	[ex. cult. Lyon Arboretum acc. No. L-95.0014]	AY742338	Rangsiruji et al. 2000
31	Alpinia bilamellata Makino, Japan	L-97.0268	HLA	Cultivated	[ex. cult. Lyon Arboretum acc. no. L-97.0268]	AY742339	Kress et al. 2005
32	Alpinia boia Seem.	MacKee, H.S. 2782	E	Fiji		AY742340	Rangsiruji et al. 2000
33	Alpinia brevilabris C.Presl	W.J. Kress 94-5335		Philippines		AY742341	Rangsiruji et al. 2000
34	Alpinia caerulea (R.Br.) Benth.	L-87.0285		Australia		AY742342	Rangsiruji et al. 2000
35	Alpinia calcarata (Haw.) Roscoe	W.J. Kress 94-3657	US	China		AF478710	Kress et al. 2002
36	Alpinia calycodes K.Schum.	Baker 1051	A, BO, E, K, KEP, L, MAN	Indonesia	West Papua	AY769834	Harris et al. 2003
37	Alpinia carinata Val.	Poulsen & al. 3015	E	Papua New Guinea		PV158154	this study
38	Alpinia carolinensis Koidz.	W.J. Kress 94-5254	US	Micronesia	Caroline Islands	AF478711	Kress et al. 2005
39	Alpinia cf. bodenii RM.Sm.	Poulsen & al. 3095	E	Papua New Guinea		PV158160	this study
40	Alpinia cf. celebica Ridl.	Senjaya & al. 36	BO, CEB	Indonesia	C. Sulawesi	PV158180	this study
41	Alpinia cf. eremochlamys K.Schum.	Senjaya & al. 52	BO, CEB	Indonesia	C. Sulawesi	PV158186	this study
42	Alpinia cf. juliformis (Ridl.) RM.Sm.	Poulsen & al. 3089	E	Papua New Guinea		PV158158	this study
43	Alpinia cf. monopleura K.Schum. (1)	Senjaya & al. 29	BO, CEB	Indonesia	C. Sulawesi	PV158174	this study
44	Alpinia cf. monopleura (2)	Senjaya & al. 30	BO, CEB	Indonesia	C. Sulawesi	PV158175	this study
45	Alpinia cf. porphyrocarpa Ridl.	Poulsen & al. 3001	E	Papua New Guinea		PV158153	this study
46	Alpinia cf. salomonensis Burtt & RM.Sm.	Poulsen & al. 2581	LAE, E	Papua New Guinea	Solomon Islands, Bougainville island	PV158125	this study
47	Alpinia coeruleoviridis K.Schum. (1)	Poulsen & al. 2652	AAU, BO, E	Indonesia	C. Sulawesi	PV158134	this study
48	Alpinia coeruleoviridis (2)	Sulbar 68	BO	Indonesia	Sulawesi	PV158169	this study
49	Alpinia coeruleoviridis (3)	Sulbar 77	BO	Indonesia	Sulawesi	PV158170	this study
50	Alpinia coeruleoviridis (4)	Senjaya & al. 33	BO, CEB	Indonesia	C. Sulawesi	PV158178	this study
51	Alpinia coeruleoviridis (5)	Senjaya & al. 40	BO, CEB	Indonesia	C. Sulawesi	PV158182	this study
52	Alpinia coeruleoviridis (6)	Senjaya & al. 43	BO, CEB	Indonesia	C. Sulawesi	PV158183	this study
53	Alpinia conchigera Griff.	W.J. Kress 95-5512	US	China	Xishuangbanna	AF478712	Rangsiruji et al. 2000
54	Alpinia congesta Elmer	R.V.A. Docot 18	USTH	Philippines		LT717106	Docot et al. 2019a
55	Alpinia cylindrocephala K.Schum.	M.F. Newman & J. Škorničková 1467	E	Indonesia	Gorontalo	AY742345	Kress et al. 2005
56	Alpinia elegans (C.Presl) K.Schum.	W.J. Kress 99-6412	US	Philippines		AF478713	Kress et al. 2002
57	Alpinia eremochlamys K.Schum. (1)	Poulsen & al. 2607	AAU, BO, CEB, E, SING	Indonesia	N. Sulawesi	PV158127	this study
58	Alpinia eremochlamys (2)	Poulsen & al. 2614	BO, E	Indonesia	N. Sulawesi	PV158129	this study
59	Alpinia eremochlamys (3)	Poulsen & al. 2623	AAU, BO, E, SING	Indonesia	N. Sulawesi	PV158131	this study
60	Alpinia eremochlamys (4)	Poulsen & al. 2821	BO, E	Indonesia	N. Sulawesi	PV158151	this study
61	Alpinia eremochlamys (5)	Sul (M.F. Newman & al.) 68	BO, E	Indonesia	Gorontalo	AY742346	Kress et al. 2005
62	Alpinia euastra K.Schum.	Poulsen & al. 3076	E	Papua New Guinea		PV158157	this study
63	Alpinia eubractea K.Schum. (1)			Indonesia	Sulawesi	AY742347	Rangsiruji et al. 2000
64	Alpinia eubractea (2)	Poulsen & al. 2739	E, BO	Indonesia	S. Sulawesi	LT717108	Docot et al. 2019a
65	Alpinia eubractea (3)	Senjaya & al. 31	BO, CEB	Indonesia	C. Sulawesi	PV158176	this study
66	Alpinia eubractea (4)	Senjaya & al. 35	BO, CEB	Indonesia	C. Sulawesi	PV158179	this study
67	Alpinia fax B.L.Burtt & R.M.Sm.	A. Weerasooriya s.n.	K, PDA	Sri Lanka		AY742348	Rangsiruji et al. 2000
68	Alpinia flabellata Ridl.			Philippines		AY742349	Rangsiruji et al. 2000
69	Alpinia flagellaris (Ridl.) Loes.	Poulsen & al. 3090	E	Papua New Guinea		PV158159	this study
70	Alpinia galanga (L.) Willd.	W.J. Kress 95-5533	US	China		AF478715	Kress et al. 2002
71	Alpinia gigantea Blume	Ardiyana & al. 222	BO	Indonesia	Mollucas	PV158165	this study
72	Alpinia haenkei C.Presl, Philippines	L-82.0072	HLA	Cultivated	[ex. cult. Lyon Arboretum acc. no. L-82.0072]	AY742354	Kress et al. 2005
73	Alpinia javanica Blume	A. Rangsiruji 53	E	Malaysia		AY742358	Rangsiruji et al. 2000
74	Alpinia laxisecunda B.L.Burtt & R.M.Sm.	Poulsen & al. 2482	BSIP, E	Solomon Islands	Manigawaro	PV158123	this study
75	Alpinia leptostachya Val.	Poulsen & al. 3075	E	Papua New Guinea		PV158156	this study
76	Alpinia ligulata K.Schum.	L-98.0560		Cultivated	Borneo [ex. cult. Lyon Arboretum]	AY742361	Rangsiruji et al. 2000
77	Alpinia luteocarpa Elmer (1)	W.J. Kress 99-640	US	Philippines		AF478717	Kress et al. 2002
78	Alpinia luteocarpa (2)	R.V.A. Docot 28	USTH	Philippines		LT717110	Docot et al. 2019a
79	Alpinia malaccensis (Burm.f.) Roscoe (1)	M.R. Vinitha 86426	CALI	India	Kakkattode	KY438058	de Boer et al. 2018
80	Alpinia malaccensis (2)	Ardiyana & al. 231	BO	Indonesia		PV158191	this study
81	Alpinia maxii R.M.Sm.	Poulsen & Firdaus 2656	BO, E	Indonesia	C. Sulawesi	PV158135	this study
82	Alpinia modesta F.Muell. ex K.Schum.			Australia		AY742364	Rangsiruji et al. 2000
83	Alpinia monopleura K.Schum (1)	Poulsen & al. 2606	BO, E	Indonesia	N. Sulawesi	PV158126	this study
84	Alpinia monopleura (2)	Poulsen & al. 2611	BO, E	Indonesia	N. Sulawesi	PV158128	this study
85	Alpinia monopleura (3)	Poulsen & al. 2764	BO, E	Indonesia	S. Sulawesi	PV158140	this study
86	Alpinia monopleura (4)	Poulsen & al. 2617	BO, E	Indonesia	N. Sulawesi	PV158130	this study
87	Alpinia monopleura (5)	Poulsen & al. 2787	AAU, BO, E	Indonesia	SE Sulawesi	PV158149	this study
88	Alpinia monopleura (6)	Poulsen & al. 2818	BO, E	Indonesia	N. Sulawesi	PV158150	this study
89	Alpinia monopleura (7)	Sul (M.F. Newman & al.) 143	E	Indonesia	Sulawesi	AY742363	Kress et al. 2005
90	Alpinia monopleura (8)	Poulsen & al. 2759	BO, E	Indonesia	S. Sulawesi	PV158139	this study
91	Alpinia murdochii Ridl.	O. Sida, T. Fer & E. Zaveska M-11-1	PR	Thailand		KY438007	de Boer et al. 2018
92	Alpinia nigra (Gaertn.) Burtt	T. Fér & P. Suksathan	PR	Thailand	Chiang Mai	KY438091	de Boer et al. 2018
93	Alpinia novae-hiberniae B.L.Burtt & R.M.Sm.	Poulsen & al. 2557	LAE, E	Papua New Guinea	Bismarck Archipelago, W New Britain	PV158124	this study
94	Alpinia nutans (L.) Roscoe	QC232A1	UBC	Cultivated	Mollucas [ex. cult. Fairchild Botanical Garden]	PV158163	this study
95	Alpinia oceanica Burkill	Rangsiruji 5		Papua New Guinea	[ex. Cult. RBGE no. 19691132]	AY742370	Rangsiruji et al. 2000
96	Alpinia officinarum Hance	W.J. Kress 00-6614	US	China		AF478718	Rangsiruji et al. 2000
97	Alpinia oxymitra K.Schum.	Senjaya 26	BO	Cultivated	Sumatra [ex cult. Bogor Botanic Garden]	PV158171	this study
98	Alpinia oxyphylla Miq.	Rangsiruji 34	E	China	[ex. Cult. RBGE no. 19902064]	AY742372	Rangsiruji et al. 2000
99	Alpinia pulchra (Warb.) K.Schum. (1)	Poulsen 2468	BSIP, E	Solomon Islands	Guadalcanal	PV158122	this study
100	Alpinia pulchra (2)	Poulsen & al. 2904	E	Papua New Guinea		PV158152	this study
101	Alpinia pulchra (3)	Poulsen & al. 2924	E	Papua New Guinea	Eastern Highlands	PV158190	this study
102	Alpinia pumila Hook.f.	W.J. Kress 97-6119	US	China	[ex. cult. NMNH Greenhouse Prince George, Maryland]	AF478719	Kress et al. 2002
103	Alpinia purpurata (Vieill.) K.Schum. (1)	Rangsiruji 9	E	Cultivated	[ex. cult. Waimea BG no 80p172]	AY742375	Rangsiruji et al. 2000
104	Alpinia purpurata (2)	A.D. Poulsen 2467	AAU, BSIP, E	Solomon Islands	Guadalcanal	KY438102	de Boer et al. 2018
105	Alpinia rafflesiana Wall. ex Baker	Ibrahim & Jong s.n. (Kress 97-6119)	E	Malaysia		AY742376	Rangsiruji et al. 2000
106	Alpinia regia K.Heyne ex R.M.Sm.	Ardiyana & al. 220	BO	Indonesia	Mollucas	PV158164	this study
107	Alpinia rufa (C.Presl) K.Schum.	R.V.A. Docot 63	USTH	Philippines		LT717109	Docot et al. 2019a
108	Alpinia sandsii Rm.Sm. (1)	Poulsen & al. 2778	AAU, BO, CEB, E, L, SING	Indonesia	S. Sulawesi	PV158145	this study
109	Alpinia sandsii (2)	Senjaya & al. 41	BO, CEB	Indonesia	C. Sulawesi	PV158189	this study
110	Alpinia sibuyanensis Elmer	L-99.0098		Cultivated	Philippines [ex. cult. Lyon Arboretum acc. no. L-99.0098]	AY742381	Rangsiruji et al. 2000
111	Alpinia sp. 13	Poulsen & al. 2772	BO, E, SING	Indonesia	Sulawesi	PV158142	this study
112	Alpinia sp. 1	Poulsen & al. 3255	E	Cultivated	Sulawesi [ex. cult. RBGE]	PV158161	this study
113	Alpinia sp. 2	Poulsen & al. 2780	BO, E	Indonesia	S. Sulawesi	PV158146	this study
114	Alpinia sp. 3	Poulsen & al. 2650	BO, E	Indonesia	C. Sulawesi	PV158133	this study
115	Alpinia sp. 4	Poulsen & al. 2773	AAU, BO, CEB, E, SING	Indonesia	S. Sulawesi	PV158143	this study
116	Alpinia sp. 5	Poulsen & al. 2639	BO, E	Indonesia	C. Sulawesi	PV158132	this study
117	Alpinia sp. 5	Senjaya & al. 60	BO, CEB	Indonesia	C. Sulawesi	PV158188	this study
118	Alpinia sp. 6	ARK 970	BO	Indonesia	Sulawesi	PV158162	this study
119	Alpinia sp. 7	Poulsen & al. 2786	AAU, BO, CEB, E, L, SING	Indonesia	S. Sulawesi	PV158148	this study
120	Alpinia sp. 8	G. Argent 16	E	Indonesia	South Sulawesi	AY742351	Kress et al. 2005
121	Alpinia sp. 8	Poulsen & al. 2783	AAU, BO, CEB, E, SING	Indonesia	S. Sulawesi	PV158147	this study
122	Alpinia sp. 9	Putri 54	BO	Cultivated	West Nusa Tenggara [ex. Cult. Bali Botanic Garden]	PV158168	this study
123	Alpinia sp. 10	Senjaya & al. 37	BO, CEB	Indonesia	C. Sulawesi	PV158181	this study
124	Alpinia sp. 11	Ardiyana & al. 603	BO	Indonesia	Sulawesi	PV158166	this study
125	Alpinia sp. 11	Ardiyana & al. 604	BO	Indonesia	Sulawesi	PV158167	this study
126	Alpinia sp. 12	Poulsen & al. 2674	AAU, BO, E	Indonesia	C. Sulawesi	PV158138	this study
127	Alpinia sp. 12	Senjaya & al. 27	BO, CEB	Indonesia	C. Sulawesi	PV158172	this study
128	Alpinia sp. 12	Senjaya & al. 28	BO, CEB	Indonesia	C. Sulawesi	PV158173	this study
129	Alpinia sp. 12	Senjaya & al. 57	BO, CEB	Indonesia	C. Sulawesi	PV158187	this study
130	Alpinia vittata W.Bull.	KMN 1455	HLA	Papua New Guinea		AF478720	Rangsiruji et al. 2000
131	Alpinia warburgii K.Schum	SUL(Newman et al.) 02-169	E, BO	Indonesia	Gorontalo	AY742388	Kress et al. 2005
132	Alpinia zerumbet (Pers.) B.L.Burtt & R.M.Sm.	Rangsiruji 18	E	China		AY742389	Rangsiruji et al. 2000
133	Amomum aff. repoeense Pierre ex Gagnep. (1)	Thua Thien-Hue, J. Leong-Škorničková & al. JLS-1637	E, PR, SING, VNMN	Vietnam		KY438019	de Boer et al. 2018
134	Amomum aff. repoeense (2)	Thua Thien-Hue, J. Leong-Škorničková & al. JLS-1619	E, PR, SING, VNMN	Vietnam		KY438040	de Boer et al. 2018
135	Amomum apiculatum K.Schum.	A.D. Poulsen & Hatta 2275	ANDA, BO, AAU	Indonesia	West Sumatra	KY438083	de Boer et al. 2018
136	Amomum centrocephalum A.D.Poulsen	A.J. Droop 29	BO, E	Indonesia	North Sumatra	KY438010	de Boer et al. 2018
137	Amomum glabrum S.Q.Tong (1)	Y.M. Xia 722	HITBC	China		AY351989	Xia et al. 2004
138	Amomum glabrum (2)	V. Lamxay 1157	E, NLS	Laos	Louangnamtha	KY438070	de Boer et al. 2018
139	Amomum longipetiolatum Merr.	W.J. Kress 99-6353	US	China		AF478722	Kress et al. 2002
140	Amomum maximum Roxb.	Y.M. Xia 725	HITBC	China		AY351995	Xia et al. 2004
141	Amomum menglaense S.Q.Tong	Y.M. Xia 726	HITBC	China		AY351996	Xia et al. 2004
142	Amomum odontocarpum D.Fang (1)	V. Lamxay 1300	E, NLS	Laos	Xiangkhoang	KY438046	de Boer et al. 2018
143	Amomum odontocarpum (2)	V. Lamxay 1322	E, NLS	Laos	Phongsali	KY438006	de Boer et al. 2018
144	Amomum petaloideum (S.Q.Tong) T.L.Wu	Li 95-5508	E	China	Yunnan	KY438055	de Boer et al. 2018
145	Amomum plicatum Lamxay & M.F.Newman	V. Lamxay 1191	E, NLS, P, UPS	Laos	Attapeu	KY438064	de Boer et al. 2018
146	Amomum prionocarpum Lamxay & M.F.Newman	V. Lamxay 130	E, NLS, P	Laos	Houaphan	KY438037	de Boer et al. 2018
147	Amomum pterocarpum Thwaites (1)	M.R. Vinitha 75254	CALI	India		KY438065	de Boer et al. 2018
148	Amomum pterocarpum (2)	M.R. Vinitha 95679	CALI	India	Nilakkal	KY438081	de Boer et al. 2018
149	Amomum purpureorubrum S.Q.Tong & Y.M.Xia	Y.M. Xia 727	HITBC	China		AY352000	Xia et al. 2004
150	Amomum putrescens D.Fang (1)	Y.M. Xia 728	HITBC	China		AY352002	Xia et al. 2004
151	Amomum putrescens (2)	J. Leong-Škorničková & al.	SING	Vietnam		KY438017	de Boer et al. 2018
152	Amomum queenslandicum R.M.Sm.	Lyon Arbor. Kmn 1428	HLA	Australia		AY352004	Xia et al. 2004
153	Amomum repoeense Pierre ex Gagnep. (1)	J. Kanstrup 223	E	Cambodia	Kaoh Kong	KY438056	de Boer et al. 2018
154	Amomum repoeense (2)	H.Ð. Trần & al. 67	E	Vietnam	Lam Dong	KY438059	de Boer et al. 2018
155	Amomum sericeum Roxb. (1)	J. Mood 2019	BKF	Thailand		KY438097	de Boer et al. 2018
156	Amomum sericeum (2)	V. Lamxay 1155	E, NLS	Laos	Louangnamtha	KY438034	de Boer et al. 2018
157	Amomum sericeum (3)	V. Lamxay 2108	NLS	Laos	Louangphabang	KY438052	de Boer et al. 2018
158	Amomum subcapitatum Y.M.Xia	V. Lamxay 2058	NLS	Laos	Louangnamtha	KY438076	de Boer et al. 2018
159	Amomum subulatum Roxb. (1)	J. Mood 3218	ASSAM	India	Nagaland	KY438086	de Boer et al. 2018
160	Amomum subulatum (2)	M.R. Vinitha 92765	CALI	India	Sikkim	KY438013	de Boer et al. 2018
161	Amomum subulatum (3)	M.R. Vinitha 103267	CALI	India	Nagaland	KY438107	de Boer et al. 2018
162	Amomum subulatum (4)	J. Škorničková 71468	CALI, SING	India	West Bengal	KY438057	de Boer et al. 2018
163	Amomum subulatum (5)	M.R. Vinitha 92709	CALI	India	Gangtok	KY438095	de Boer et al. 2018
164	Amomum subulatum (6)	A.K. Passari & V.K. Mishra MZU/BT/010	the herbarium of Mizoram University	India		KX079333	Pasari & Mishra 2016
165	Amomum trianthemum K.Schum.	M.F. Newman & al. 118	E	Indonesia	Gorontalo	KY438090	de Boer et al. 2018
166	Burbidgea schizocheila Hackett	W.J. Kress 01-6867	US	Indonesia	Borneo	AF478729	Kress et al. 2002
167	Burbidgea stenantha Ridl.	J. Leong-Skorniková & H.Ð. Trần GRC-88	SING	Cultivated	Borneo [ex cult. SBG]	KY438061	de Boer et al. 2018
168	Conamomum cf. xanthophlebium (Baker) Škorničk. & A.D. Poulsen	J. Leong-Škorničková & al. JLS-1663	SING	Malaysia	Penang	KY438051	de Boer et al. 2018
169	Conamomum cylindrostachys (K.Schum.) Škorničk. & A.D.Poulsen (1)	A.D. Poulsen & al. 2946	E, SAR	Malaysia	Sarawak	MH396853	Poulsen et al. 2018
170	Conamomum cylindrostachys (2)	S. Sakai 357	KYO	Malaysia	Sarawak	AB097240	Sakai et al. 2013
171	Conamomum pierreanum (Gagnep.) Škorničk. & A.D. Poulsen	M.F. Newman 929	E	Thailand	Chantaburi	KY438094	de Boer et al. 2018
172	Conamomum pierreanum (Gagnep.) Škorničk. & A.D.Poulsen	A.D. Poulsen & P. Triboun 2389	AAU, BKF, E	Thailand	Chantaburi	MH396839	Poulsen et al. 2018
173	Conamomum xanthophlebium (Baker) Škorničk. & A.D. Poulsen (1)	J. LeongŠkorničková & al. SNG-139	SING	Singapore		KY438026	de Boer et al. 2018
174	Conamomum xanthophlebium (2)	A.J. Droop 81	BO, E	Indonesia	West Sumatra	KY438018	de Boer et al. 2018
175	Elettaria cardamomum (L.) Maton (1)	J. Leong-Škorničková JLS- JLS-432	SING	Malaysia	Sarawak	KY438100	de Boer et al. 2018
176	Elettaria cardamomum (2)	H. Mathisen HM01	O	Cultivated		MH396831	Poulsen et al. 2018
177	Elettaria cardamomum (3)	A.D. Poulsen & H. Mathisen 2977	E	Cultivated		MH396863	Poulsen et al. 2018
178	Elettaria cardamomum (4)	A.D. Poulsen & H. Mathisen 2978	E	Cultivated		MH396864	Poulsen et al. 2018
179	Elettaria cardamomum (5)	A.D. Poulsen & H. Mathisen 2979	E	Cultivated		MH396865	Poulsen et al. 2018
180	Elettaria cardamomum (6)	A.D. Poulsen & L. Borgen s.n.	E, O	Cultivated		MH396866	Poulsen et al. 2018
181	Elettaria A	A.D. Poulsen & Firdaus 2672	E, SAR	Indonesia	Central Sulawesi	MH396841	Poulsen et al. 2018
182	Elettaria B	A.D. Poulsen & al. 2750	AAU, E, SING	Indonesia	South Sulawesi	MH396845	Poulsen et al. 2018
183	Elettaria C	A.D. Poulsen & al. 2738	BO, E	Indonesia	Central Sulawesi	MH396844	Poulsen et al. 2018
184	Elettaria D	A.D. Poulsen & Firdaus 2681	BO, E	Indonesia	Central Sulawesi	MH396843	Poulsen et al. 2018
185	Elettaria E	A.D. Poulsen & Firdaus 2677	AAU, E, SING	Indonesia	Central Sulawesi	MH396842	Poulsen et al. 2018
186	Elettaria F	A.D. Poulsen & J. Kinho 2811	BO, E	Indonesia	Central Sulawesi	MH396847	Poulsen et al. 2018
187	Elettaria G	A.D. Poulsen & al. 2964	E, O, SAR	Malaysia	Sarawak	MH396859	Poulsen et al. 2018
188	Elettaria H	A.D. Poulsen & al. 2973	BRUN, E	Brunei Darussalam		MH396862	Poulsen et al. 2018
189	Elettariopsis curtisii Baker	M.F. Newman s.n. (E) s.n.	E	Thailand	Trang	KY438105	de Boer et al. 2018
190	Elettariopsis elan C.K.Lim	J. Leong-Škorničková GRC-79	SING	Cultivated	Malaysia [ex cult. SBG]	KY438087	de Boer et al. 2018
191	Elettariopsis kerbyi R.M.Sm.	W.J. Kress 96-5746	US	Malaysia	Sarawak	AF478746	Kress et al. 2002
192	Elettariopsis rugosa (Y.K.Kam) C.K.Lim	J. Leong-Škorničková	SING	Cultivated	Malaysia [ex cult. SBG]	KY438032	de Boer et al. 2018
193	Elettariopsis stenosiphon (K.Schum.) B.L.Burtt & R.M.Sm.	W.J. Kress 0	US	Malaysia	Sarawak	AF478748	Kress et al. 2002
194	Elettariopsis triloba (Gagnep.) Loes.	M.F. Newman & J. Škorničková 1455	E	Vietnam	Dong Nai	KY438077	de Boer et al. 2018
195	Elettariopsis unifolia (Gagnep.) M.F.Newman	M.F. Newman & J. Škorničková 20	E	Vietnam	Dong Nai	KY438015	de Boer et al. 2018
196	Epiamomum angustipetalum (S.Sakai & Nagam.) A.D.Poulsen & Skornick.	S. Sakai 389	KYO	Malaysia		AB097245	Sakai et al. 2013
197	Epiamomum roseisquamosum (S.Sakai & Nagam.) A.D. Poulsen & Škorničk.	S. Sakai 188	KYO	Malaysia	Sarawak	AB097246	Sakai et al. 2013
198	Etlingera corrugata A.D.Poulsen & Mood	J. Leong-Škorničková JLS-220	SING	Malaysia	Sabah	KY438084	de Boer et al. 2018
199	Etlingera fimbriobracteata (K.Schum.) R.M.Sm.	J. Leong-Skornickova GRC-362	SING	Cultivated	Borneo [ex cult. SBG]	KY438005	de Boer et al. 2018
200	Etlingera inundata S.Sakai & Nagam.	A.D. Poulsen & H. Mathisen 2954	E, SAR	Malaysia	Sarawak	MH396856	Poulsen et al. 2018
201	Etlingera yunnanensis (T.L.Wu & S.J.Chen) R.M.Sm.	Y.M. Xia 738 (W.J. Kress 95-5511)	HITBC	China		AY352014	Xia et al. 2004
202	Geocharis fusiformis var. borneensis R.M.Sm.	L.B. Pedersen 1141	C	Malaysia	Sabah (cult.)	AF414487	Pedersen 2004
203	Geocharis macrostemon (K.Schum.) Holttum	A.J. Droop 19	E	Indonesia	North Sumatra	KY438104	de Boer et al. 2018
204	Geocharis rubra Ridl.	A.D. Poulsen & al. 2023	AAU, SAR	Malaysia	Sarawak	MH396836	Poulsen et al. 2018
205	Geostachys densiflora Ridl.	O. Šída, T. Fér & E. Záveská M-11-2	PR	Malaysia	Pahang	KY438011	de Boer et al. 2018
206	Geostachys megaphylla Holttum	O. Šída, T. Fér & E. Záveská M-11-10	PR	Malaysia	Pahang	KY438078	de Boer et al. 2018
207	Hornstedtia hainanensis T.L.Wu & S.J.Chen	W.J. Kress 97-5769	US	China	Hainan	AF478766	Kress et al. 2002
208	Hornstedtia leonurus (J.Koenig) Retz.	A.D. Poulsen & H. Mathisen 2958	E, SAR	Malaysia	Sarawak	MH396858	Poulsen et al. 2018
209	Hornstedtia sanhan M.F.Newman	M.F. Newman 202	E	Vietnam		AY769844	Harris et al. 2003
210	Hornstedtia scyphifera (J.Koenig) Steud. (1)	J. Leong-Škorničková & al. SNG-21	SING	Singapore		KY438021	de Boer et al. 2018
211	Hornstedtia scyphifera (2)	A.D. Poulsen & al. 2967	E, O, SAR	Malaysia	Sarawak	MH396861	Poulsen et al. 2018
212	Hornstedtia tomentosa (Blume) Bakh.f.	J. LeongŠkorničková GRC-169	SING	Cultivated	Borneo [ex cult. SBG]	KY438074	de Boer et al. 2018
213	Lanxangia coriandriodora (S.Q.Tong & Y.M.Xia) M.F. Newman & Škorničk.	Y.M. Xia 721	HITBC	China	China	AY351987	Xia et al. 2004
214	Lanxangia paratsaoko (S.Q.Tong & Y.M.Xia) M.F.Newman & Škorničk.	W.J. Kress 98-6197	US	China		AY351997	Xia et al. 2004
215	Lanxangia tsaoko (Crevost & Lem.) M.F.Newman & Skornick.	Y.M. Xia 734	HITBC	China		AY352007	Xia et al. 2004
216	Leptosolena haenkei C.Presl	Funakoshi & Co 2006	US	Philippines		AY742331	Kress et al. 2005
217	Meistera aculeata (Roxb.) Škorničk. & M.F.Newman (1)	M.F. Newman & J. Škorničková 1458	E	Thailand	Krabi	KY438062	de Boer et al. 2018
218	Meistera aculeata (2)	A.J. Droop 96	ANDA, E, BO	Indonesia		KY438036	de Boer et al. 2018
219	Meistera aff. yunannensis (S.Q.Tong) Škorničk. & M.F.Newman	J. Mood	ASSAM	India	Nagaland	AY352012	Xia et al. 2004
220	Meistera calcarata (Lamxay & M.F.Newman) Škorničk. & M.F.Newman	V. Lamxay 2065	NLS	Laos	Khammouan	KY438053	de Boer et al. 2018
221	Meistera celsa (Lamxay & M.F.Newman) Škorničk. & M.F. Newman	V. Lamxay 1189	E, NLS, UPS	Laos	Attapeu	KY438033	de Boer et al. 2018
222	Meistera cerasina (Ridl.) Škorničk. & M.F.Newman (1)	A.D. Poulsen & al. 2945	E, SAR	Malaysia	Sarawak	KY438080	de Boer et al. 2018
223	Meistera cerasina (2)	A.J. Droop 160	ANDA, E	Indonesia	West Sumatra	KY438109	de Boer et al. 2018
224	Meistera chinensis (Chun ex T.L.Wu) Škorničk. & M.F. Newman	V. Lamxay 2071	NLS	Laos		KY438044	de Boer et al. 2018
225	Meistera echinocarpa (Alston) Škorničk. & M.F.Newman	V. Lamxay 1315	E, NLS	Laos	Houaphan	KY438068	de Boer et al. 2018
226	Meistera gyrolophos (R.M.Sm.) Škorničk. & M.F.Newman	S. Sakai 352	KYO	Malaysia	Sarawak	AB097242	Sakai et al. 2013
227	Meistera kinabaluensis (R.M.Sm.) Škorničk. & M.F.Newman	J. Mood 418	UH	Malaysia	Sabah	KY438096	de Boer et al. 2018
228	Meistera koenigii (J.F.Gmel.) Škorničk. & M.F.Newman (1)	V. Lamxay 2078	NLS	Laos	Champasak	KY438112	de Boer et al. 2018
229	Meistera koenigii (2)	J. Leong-Škorničková & al. JLS-1731	SING	Laos	Oudomxai	KY438048	de Boer et al. 2018
230	Meistera lappacea (Ridl.) Škorničk. & M.F.Newman	J. Leong-Škorničková & al. JLS-3173	SING	Malaysia	Pahang	KY438063	de Boer et al. 2018
231	Meistera mentawaiensis (A.J.Droop) Škorničk. & M.F. Newman	A.D. Poulsen & al. 2249	ANDA, BO, E	Indonesia	West Sumatra	KY438075	de Boer et al. 2018
232	Meistera ochrea (Ridl.) Škorničk. & M.F.Newman	A.D. Poulsen 2365	BO, E	Indonesia	North Sumatra	KY438050	de Boer et al. 2018
233	Meistera oligantha (K.Schum.) Škorničk. & M.F.Newman	S. Sakai 370	KYO	Malaysia	Sarawak	AB097243	Sakai et al. 2013
234	Meistera propinqua (Ridl.) Škorničk. & M.F.Newman	Lyon Arbor. 93	HLA	Philippines		AY351999	Xia et al. 2004
235	Meistera sceletescens (R.M.Sm.) Škorničk. & M.F.Newman	J. Mood 1154	UH	Malaysia	Sabah	KY438111	de Boer et al. 2018
236	Meistera stephanocolea (Lamxay & M.F.Newman) Škorničk. & M.F.Newman	S. Sakai	E, NLS	Laos	Bolikhamxai	KY438082	de Boer et al. 2018
237	Meistera tomrey (Gagnep.) Škorničk. & M.F.Newman	V. Lamxay 1196	NLS	Laos	Savannakhet	KY438004	de Boer et al. 2018
238	Meistera yunannensis (S.Q.Tong) Škorničk. & M.F.Newman	Y.M. Xia 737	HITBC	China		KY438027	de Boer et al. 2018
239	Plagiostachys sp.	W.J. Kress 00-6745	US	Malaysia		AF478773	Kress et al. 2002
240	Pleuranthodium floribundum (K.Schum.) R.M.Sm.	Waimea W W75S170 (Kress 94-5337)	US	Papua New Guinea		AF478774	Kress et al. 2002
241	Pleuranthodium schlechteri (K.Schum.) R.M.Sm.	W.J. Kress 00-6725	US	Cultivated	Papua New Guinea [ex. cult. NMNH Greenhouse Prince George, Maryland]	AF478775	Kress et al. 2002
242	Renealmia alpinia (Rottb.) Maas	W.J. Kress 99-640	US	Tropical America		AF478778	Kress et al. 2002
243	Renealmia battenbergiana Cummins ex Baker	W.J. Kress 94-5277	US	Ghana		AF478779	Kress et al. 2002
244	Renealmia congolana De Wild. & T.Durand	A.D. Poulsen & al. 636	C, MHU	Africa		DQ427022	Sarkinen et al. 2007
245	Renealmia polypus Gagnep.	D.J. Harris 7298	E	Central African Republic		KY438047	de Boer et al. 2018
246	Renealmia thyrsoidea (Ruiz & Pav.) Poepp. & Endl.	L-80.0721	US	Cultivated	[ex. cult. Lyon Arboretum acc. no. L-80.0721]	AF478783	Kress et al. 2002
247	Riedelia sp.	GH 96-281	US	Papua New Guinea	Papua	AF478785	Kress et al. 2002
248	Siamanthus siliquosus K.Larsen & J.Mood	W.J. Kress 99-6349	US		[ex. cult. NMNH Greenhouse, Prince George Maryland]	AF478790	Kress et al. 2002
249	Siliquamomum oreodoxa N.S.Lý & Škorničk.	Lam Dong, S. Hul & N.S. Lý 3583	E, P, SING, VNM	Vietnam		KY438093	de Boer et al. 2018
250	Siliquamomum tonkinense Baill.	J. Leong-Škorničková & al. JLS-846	SING	Vietnam	Ha Noi	KY438088	de Boer et al. 2018
251	Siphonochilus decorus (Druten) Lock	GH 00-135	US	East Africa		AF478793	Kress et al. 2002
252	Siphonochilus kirkii (Hook.f.) B.L.Burtt	W.J. Kress 94-3692	US	Tanzania		AF478794	Kress et al. 2002
253	Sulettaria anomala (R.M.Sm.) A.D.Poulsen & Lofthus	A.D. Poulsen & al. 2033	AAU, SAR	Malaysia	Sarawak	KY438106	de Boer et al. 2018
254	Sulettaria kandariensis (K.Schum.) A.D.Poulsen & Ardiyani	A.D. Poulsen & al. 2790	AAU, BO, CEB, E	Indonesia	Southeast Sulawesi	MH396846	Poulsen et al. 2018
255	Sulettaria longipilosa (S.Sakai & Nagam.) A.D.Poulsen & Lofthus (1)	S. Sakai 380	KYO	Malaysia	Sarawak	AB097229	Sakai et al. 2013
256	Sulettaria longipilosa (2)	A.D. Poulsen & H. Mathisen 2953	E, O, SAR	Malaysia	Sarawak	MH396855	Poulsen et al. 2018
257	Sulettaria longituba (Ridl.) A.D.Poulsen & Mathisen (1)	S. Sakai 201	KYO	Malaysia	Sarawak	AB097228	Sakai et al. 2013
258	Sulettaria longituba (2)	A.D. Poulsen & al. 2431	AAU, ANDA, BO, E, O	Indonesia	Riau	MH396840	Poulsen et al. 2018
259	Sulettaria longituba (3)	A.D. Poulsen & al. 2938	E, O, SAR, SING	Malaysia	Sarawak	MH396849	Poulsen et al. 2018
260	Sulettaria polycarpa (K.Schum.) A.D.Poulsen & M.F.Newman (1)	S. Sakai 372	KYO	Malaysia	Sarawak	AB097244	Sakai et al. 2013
261	Sulettaria polycarpa (2)	A.D. Poulsen & Kanstrup 1653	AAU, KEP, SAN	Malaysia	Sabah	MH396835	Poulsen et al. 2018
262	Sulettaria rubida (R.M.Sm.) A.D.Poulsen & Mathisen	A.D. Poulsen & al. 2966	E, SAR	Malaysia	Sarawak	MH396860	Poulsen et al. 2018
263	Sulettaria stoloniflora (K.Schum.) A.D.Poulsen & Mathisen	A.D. Poulsen & al. 2942	E, O, SAR	Malaysia	Sarawak	MH396851	Poulsen et al. 2018
264	Sulettaria surculosa (K.Schum.) A.D.Poulsen & Mathisen (1)	A.D. Poulsen & al. 2947	E, SAR	Malaysia	Sarawak	MH396854	Poulsen et al. 2018
265	Sulettaria surculosa (2)	A.D. Poulsen & al. 2939	E, O, SAR, SING	Malaysia	Sarawak	MH396850	Poulsen et al. 2018
266	Sundamomum aff. hastilabium (Ridl.) A.D.Poulsen & M.F.Newman	A.J. Droop 76	ANDA, E	Indonesia	West Sumatra	KY438067	de Boer et al. 2018
267	Sundamomum aff. laxesquamosum (K.Schum.) A.D.Poulsen & M.F.Newman	A.D. Poulsen & al.	BO, E	Indonesia	Banten	KY438043	de Boer et al. 2018
268	Sundamomum calyptratum (S.Sakai & Nagam.) A.D.Poulsen & M.F.Newman	S. Sakai 363	KYO	Malaysia	Sarawak	AB097239	Sakai et al. 2013
269	Sundamomum dictyocoleum (K.Schum.) A.D.Poulsen & M.F. Newman	A.D. Poulsen & al. 2936	E, SAR	Malaysia	Sarawak	KY438039	de Boer et al. 2018
270	Sundamomum durum (S.Sakai & Nagam.) A.D.Poulsen & M.F.Newman	S. Sakai 362	KYO	Malaysia	Sarawak	AB097241	Sakai et al. 2013
271	Sundamomum hastilabium (Ridl.) A.D.Poulsen & M.F.Newman (1)	J. Leong-Škorničková & al. SNG-160	SING	Singapore		KY438085	de Boer et al. 2018
272	Sundamomum hastilabium (2)	A.D. Poulsen & al. 2262	ANDA, BO	Indonesia	West Sumatra	KY438022	de Boer et al. 2018
273	Sundamomum pseudofoetens (Valeton) A.D.Poulsen & M.F. Newman	A.D. Poulsen 2284	AAU, BO, E	Indonesia	West Java	KY438008	de Boer et al. 2018
274	Sundamomum somniculosum (S.Sakai & Nagam.) A.D. Poulsen & M.F.Newman	S. Sakai 354	KYO	Malaysia	Sarawak	AB097247	Sakai et al. 2013
275	Vanoverberghia diversifolia Elmer	R.V.A. Docot 34	USTH	Philippines		LT717105	Docot et al. 2019a
276	Vanoverberghia rubrobracteata Docot & Ambida (1)	R.V.A. Docot 118	USTH	Philippines		MH270333	Docot et al. 2019b
277	Vanoverberghia rubrobracteata (2)	R.V.A. Docot 123	USTH	Philippines		MH270334	Docot et al. 2019b
278	Vanoverberghia sasakiana Funak. & H.Ohashi	Sekiguchi 23	TI	Taiwan		MH270332	Docot et al. 2019b
279	Vanoverberghia sepulchrei Merr. (1)	W.J. Kress 95-5562	US	Philippines		AF478798	Kress et al. 2002
280	Vanoverberghia sepulchrei (2)	R.V.A. Docot 27	USTH	Philippines		MH270331	Docot et al. 2019b
281	Vanoverberghia vanoverberghii (Merr.) Funak. & Docot,	R.V.A. Docot 5	USTH	Philippines		LT717107	Docot et al. 2019a
282	Wurfbainia compacta (Sol. ex Maton) Škorničk. & A.D. Poulsen	J. Mood 753	UH	Malaysia		KY438038	de Boer et al. 2018
283	Wurfbainia glabrifolia (Lamxay & M.F.Newman) Škorničk.	V. Lamxay 20	NLS	Laos	Khammouan	KY438049	de Boer et al. 2018
284	Wurfbainia longiligularis (T.L.Wu) Škorničk. & A.D.Poulsen(1)	V. Lamxay 2081	NLS	Laos	Champasak	KY438101	de Boer et al. 2018
285	Wurfbainia longiligularis (2)	J. Leong-Škorničková & al. JLS-160	E, P, PR, SING, VNMN	Vietnam	Kontum	KY438041	de Boer et al. 2018
286	Wurfbainia longiligularis (3)	V. Lamxay 2083	NLS	Laos	Champasak	KY438108	de Boer et al. 2018
287	Wurfbainia micrantha (Ridl.) Škorničk. & A.D.Poulsen	J. Leong-Škorničková & al. JLS-20	SING	Malaysia	Penang	KY438042	de Boer et al. 2018
288	Wurfbainia microcarpa (C.F.Liang & D.Fang) Škorničk. & A.D.Poulsen(1)	V. Lamxay 2055	NLS	Laos	Louangnamtha	KY438066	de Boer et al. 2018
289	Wurfbainia microcarpa (2)	V. Lamxay 2091	NLS	Laos	Bolikhamxai	KY438025	de Boer et al. 2018
290	Wurfbainia quadratolaminaris (S.Q.Tong) Škorničk. & A.D. Poulsen (1)	Y.M. Xia 729	HITBC	China		AY352003	Xia et al. 2004
291	Wurfbainia quadratolaminaris (2)	J. Mood 320	ASSAM	India	Nagaland	KY438028	de Boer et al. 2018
292	Wurfbainia schmidtii (K.Schum.) Škorničk. & A.D.Poulsen	V. Lamxay 2069	NLS	Laos	Bolikhamxai	KY438069	de Boer et al. 2018
293	Wurfbainia staminidiva (Gobilik, A.L.Lamb & A.D.Poulsen) Škorničk. & A.D.Poulsen	A.D. Poulsen & al. 2113	AAU, BO, L, WAN	Indonesia	East Kalimantan	KY438023	de Boer et al. 2018
294	Wurfbainia tenella (Lamxay & M.F.Newman) Škorničk. & A.D.Poulsen	V. Lamxay 1192	E, NLS, P	Laos	Attapeu	KY438072	de Boer et al. 2018
295	Wurfbainia testacea (Ridl.) Škorničk. & A.D.Poulsen	J. Leong-Škorničková GRC-213	SING	Cultivated	Pahang [ex cult. SBG]	KY438110	de Boer et al. 2018
296	Wurfbainia uliginosa (J.Koenig) Škorničk. & A.D.Poulsen(1)	V. Lamxay 1021	E, NLS	Laos	Khammouan Province	KY438071	de Boer et al. 2018
297	Wurfbainia uliginosa (2)	V. Lamxay 2067	NLS	Laos	Khammouan	KY438073	de Boer et al. 2018
298	Wurfbainia uliginosa (3)	H.Ð. Trần & al. 68	E	Vietnam	Lam Dong	KY438098	de Boer et al. 2018
299	Wurfbainia vera (Blackw.) Škorničk. & A.D.Poulsen	A.J. Droop 10	BO, E	Indonesia	West Sumatra	KY438099	de Boer et al. 2018
300	Wurfbainia villosa (Lour.) Škorničk. & A.D.Poulsen	V. Lamxay 2079	NLS	Laos	Champasak	KY438016	de Boer et al. 2018
301	Wurfbainia villosa var. xanthioides (Wall. ex Kuntze) Škorničk. & A.D.Poulsen	Nguyen Quoc Binh VMN-B0	VNMN	Vietnam	Ha Noi	KY438092	de Boer et al. 2018
